# Supplementary material for: TransXLT: A novel ZTD prediction method with SASR-based data reconstruction
Source: iScience. 2025 Mar 31;28(5):112328. doi: 10.1016/j.isci.2025.112328 (PMC12019023; doi:10.1016/j.isci.2025.112328)
Supplement: Data S1. Raw IGS-ZTD data used in the study, related to STAR Methods [file mmc2.zip]

Archive with 39 entries (39 files):
- AJAC_selected_data.csv
- BAUT_selected_data.csv
- BOGI_selected_data.csv
- BOR1_selected_data.csv
- BRMG_selected_data.csv
- BUCU_selected_data.csv
- BZR2_selected_data.csv
- FFMJ_selected_data.csv
- GANP_selected_data.csv
- GENO_selected_data.csv
- GLSV_selected_data.csv
- GOP6_selected_data.csv
- GRAZ_selected_data.csv
- IENG_selected_data.csv
- ISTA_selected_data.csv
- LAMA_selected_data.csv
- LEIJ_selected_data.csv
- M0SE_selected_data.csv
- MATE_selected_data.csv
- MEDI_selected_data.csv
- MIKL_selected_data.csv
- OBE4_selected_data.csv
- ONS1_selected_data.csv
- ORID_selected_data.csv
- PADO_selected_data.csv
- PENC_selected_data.csv
- POLV_selected_data.csv
- POTS_selected_data.csv
- PTBB_selected_data.csv
- RIGA_selected_data.csv
- SOFI_selected_data.csv
- SPT0_selected_data.csv
- SULP_selected_data.csv
- TUBI_selected_data.csv
- VIS0_selected_data.csv
- WAB2_selected_data.csv
- WARN_selected_data.csv
- WROC_selected_data.csv
- WTZA_selected_data.csv
