# Supplementary material for: TransXLT: A novel ZTD prediction method with SASR-based data reconstruction
Source: iScience. 2025 Mar 31;28(5):112328. doi: 10.1016/j.isci.2025.112328 (PMC12019023; doi:10.1016/j.isci.2025.112328)
Supplement: Data S1. Raw IGS-ZTD data used in the study, related to STAR Methods [file mmc2.zip › BOR1_selected_data.csv]

Site	Epoch	lat	lon	H	TROTOT
bor1	22:001:00000	52.27696	17.073456	124.3718	2405.7
bor1	22:001:03600	52.27696	17.073456	124.3718	2414.1
bor1	22:001:07200	52.27696	17.073456	124.3718	2411.3
bor1	22:001:10800	52.27696	17.073456	124.3718	2413.8
bor1	22:001:14400	52.27696	17.073456	124.3718	2415
bor1	22:001:18000	52.27696	17.073456	124.3718	2419.5
bor1	22:001:21600	52.27696	17.073456	124.3718	2427.2
bor1	22:001:25200	52.27696	17.073456	124.3718	2430.6
bor1	22:001:28800	52.27696	17.073456	124.3718	2433
bor1	22:001:32400	52.27696	17.073456	124.3718	2435
bor1	22:001:36000	52.27696	17.073456	124.3718	2434.5
bor1	22:001:39600	52.27696	17.073456	124.3718	2435.5
bor1	22:001:43200	52.27696	17.073456	124.3718	2438.3
bor1	22:001:46800	52.27696	17.073456	124.3718	2442.3
bor1	22:001:50400	52.27696	17.073456	124.3718	2442.5
bor1	22:001:54000	52.27696	17.073456	124.3718	2436.5
bor1	22:001:57600	52.27696	17.073456	124.3718	2436.6
bor1	22:001:61200	52.27696	17.073456	124.3718	2438.9
bor1	22:001:64800	52.27696	17.073456	124.3718	2431.1
bor1	22:001:68400	52.27696	17.073456	124.3718	2426.4
bor1	22:001:72000	52.27696	17.073456	124.3718	2433.4
bor1	22:001:75600	52.27696	17.073456	124.3718	2428
bor1	22:001:79200	52.27696	17.073456	124.3718	2428.8
bor1	22:001:82800	52.27696	17.073456	124.3718	2440.9
bor1	22:002:00000	52.27696	17.073456	124.3718	2435.4
bor1	22:002:03600	52.27696	17.073456	124.3718	2439.7
bor1	22:002:07200	52.27696	17.073456	124.3718	2434.8
bor1	22:002:10800	52.27696	17.073456	124.3718	2422.6
bor1	22:002:14400	52.27696	17.073456	124.3718	2410.4
bor1	22:002:18000	52.27696	17.073456	124.3718	2412.4
bor1	22:002:21600	52.27696	17.073456	124.3718	2401.7
bor1	22:002:25200	52.27696	17.073456	124.3718	2392.6
bor1	22:002:28800	52.27696	17.073456	124.3718	2390.6
bor1	22:002:32400	52.27696	17.073456	124.3718	2394
bor1	22:002:36000	52.27696	17.073456	124.3718	2399.3
bor1	22:002:39600	52.27696	17.073456	124.3718	2422.3
bor1	22:002:43200	52.27696	17.073456	124.3718	2429
bor1	22:002:46800	52.27696	17.073456	124.3718	2428
bor1	22:002:50400	52.27696	17.073456	124.3718	2425.1
bor1	22:002:54000	52.27696	17.073456	124.3718	2418.4
bor1	22:002:57600	52.27696	17.073456	124.3718	2412.8
bor1	22:002:61200	52.27696	17.073456	124.3718	2407.1
bor1	22:002:64800	52.27696	17.073456	124.3718	2376.6
bor1	22:002:68400	52.27696	17.073456	124.3718	2350.2
bor1	22:002:72000	52.27696	17.073456	124.3718	2341.4
bor1	22:002:75600	52.27696	17.073456	124.3718	2339.5
bor1	22:002:79200	52.27696	17.073456	124.3718	2333
bor1	22:002:82800	52.27696	17.073456	124.3718	2345.2
bor1	22:003:00000	52.27696	17.073456	124.3718	2346.3
bor1	22:003:03600	52.27696	17.073456	124.3718	2351.1
bor1	22:003:07200	52.27696	17.073456	124.3718	2352
bor1	22:003:10800	52.27696	17.073456	124.3718	2360.2
bor1	22:003:14400	52.27696	17.073456	124.3718	2367.4
bor1	22:003:18000	52.27696	17.073456	124.3718	2372.3
bor1	22:003:21600	52.27696	17.073456	124.3718	2374.4
bor1	22:003:25200	52.27696	17.073456	124.3718	2366
bor1	22:003:28800	52.27696	17.073456	124.3718	2366.7
bor1	22:003:32400	52.27696	17.073456	124.3718	2366.6
bor1	22:003:36000	52.27696	17.073456	124.3718	2366.4
bor1	22:003:39600	52.27696	17.073456	124.3718	2367
bor1	22:003:43200	52.27696	17.073456	124.3718	2364.5
bor1	22:003:46800	52.27696	17.073456	124.3718	2359.8
bor1	22:003:50400	52.27696	17.073456	124.3718	2354.2
bor1	22:003:54000	52.27696	17.073456	124.3718	2351.9
bor1	22:003:57600	52.27696	17.073456	124.3718	2351.6
bor1	22:003:61200	52.27696	17.073456	124.3718	2349.8
bor1	22:003:64800	52.27696	17.073456	124.3718	2340.3
bor1	22:003:68400	52.27696	17.073456	124.3718	2333
bor1	22:003:72000	52.27696	17.073456	124.3718	2334.6
bor1	22:003:75600	52.27696	17.073456	124.3718	2329.5
bor1	22:003:79200	52.27696	17.073456	124.3718	2333.3
bor1	22:003:82800	52.27696	17.073456	124.3718	2331.3
bor1	22:004:00000	52.27696	17.073456	124.3718	2331.2
bor1	22:004:03600	52.27696	17.073456	124.3718	2324.4
bor1	22:004:07200	52.27696	17.073456	124.3718	2325.1
bor1	22:004:10800	52.27696	17.073456	124.3718	2324.8
bor1	22:004:14400	52.27696	17.073456	124.3718	2326.9
bor1	22:004:18000	52.27696	17.073456	124.3718	2333.6
bor1	22:004:21600	52.27696	17.073456	124.3718	2347.9
bor1	22:004:25200	52.27696	17.073456	124.3718	2348.7
bor1	22:004:28800	52.27696	17.073456	124.3718	2347.2
bor1	22:004:32400	52.27696	17.073456	124.3718	2352.1
bor1	22:004:36000	52.27696	17.073456	124.3718	2350.5
bor1	22:004:39600	52.27696	17.073456	124.3718	2351.3
bor1	22:004:43200	52.27696	17.073456	124.3718	2354.6
bor1	22:004:46800	52.27696	17.073456	124.3718	2354.8
bor1	22:004:50400	52.27696	17.073456	124.3718	2353.9
bor1	22:004:54000	52.27696	17.073456	124.3718	2349.3
bor1	22:004:57600	52.27696	17.073456	124.3718	2343.7
bor1	22:004:61200	52.27696	17.073456	124.3718	2345.7
bor1	22:004:64800	52.27696	17.073456	124.3718	2335
bor1	22:004:68400	52.27696	17.073456	124.3718	2324.8
bor1	22:004:72000	52.27696	17.073456	124.3718	2325.7
bor1	22:004:75600	52.27696	17.073456	124.3718	2314.4
bor1	22:004:79200	52.27696	17.073456	124.3718	2314.3
bor1	22:004:82800	52.27696	17.073456	124.3718	2312.3
bor1	22:005:00000	52.27696	17.073456	124.3718	2317.6
bor1	22:005:03600	52.27696	17.073456	124.3718	2324.5
bor1	22:005:07200	52.27696	17.073456	124.3718	2324.3
bor1	22:005:10800	52.27696	17.073456	124.3718	2324.2
bor1	22:005:14400	52.27696	17.073456	124.3718	2321.5
bor1	22:005:18000	52.27696	17.073456	124.3718	2322.7
bor1	22:005:21600	52.27696	17.073456	124.3718	2331.2
bor1	22:005:25200	52.27696	17.073456	124.3718	2332.5
bor1	22:005:28800	52.27696	17.073456	124.3718	2327.2
bor1	22:005:32400	52.27696	17.073456	124.3718	2319.6
bor1	22:005:36000	52.27696	17.073456	124.3718	2317.1
bor1	22:005:39600	52.27696	17.073456	124.3718	2318.9
bor1	22:005:43200	52.27696	17.073456	124.3718	2318.3
bor1	22:005:46800	52.27696	17.073456	124.3718	2305
bor1	22:005:50400	52.27696	17.073456	124.3718	2304.3
bor1	22:005:54000	52.27696	17.073456	124.3718	2307.2
bor1	22:005:57600	52.27696	17.073456	124.3718	2302
bor1	22:005:61200	52.27696	17.073456	124.3718	2311.6
bor1	22:005:64800	52.27696	17.073456	124.3718	2303
bor1	22:005:68400	52.27696	17.073456	124.3718	2306.1
bor1	22:005:72000	52.27696	17.073456	124.3718	2313.8
bor1	22:005:75600	52.27696	17.073456	124.3718	2311.8
bor1	22:005:79200	52.27696	17.073456	124.3718	2307.7
bor1	22:005:82800	52.27696	17.073456	124.3718	2311.5
bor1	22:006:00000	52.27696	17.073456	124.3718	2309.9
bor1	22:006:03600	52.27696	17.073456	124.3718	2307.9
bor1	22:006:07200	52.27696	17.073456	124.3718	2310.7
bor1	22:006:10800	52.27696	17.073456	124.3718	2316.1
bor1	22:006:14400	52.27696	17.073456	124.3718	2317.8
bor1	22:006:18000	52.27696	17.073456	124.3718	2315.9
bor1	22:006:21600	52.27696	17.073456	124.3718	2325
bor1	22:006:25200	52.27696	17.073456	124.3718	2323.6
bor1	22:006:28800	52.27696	17.073456	124.3718	2305.6
bor1	22:006:32400	52.27696	17.073456	124.3718	2302.2
bor1	22:006:36000	52.27696	17.073456	124.3718	2310.7
bor1	22:006:39600	52.27696	17.073456	124.3718	2315.1
bor1	22:006:43200	52.27696	17.073456	124.3718	2323.1
bor1	22:006:46800	52.27696	17.073456	124.3718	2323.9
bor1	22:006:50400	52.27696	17.073456	124.3718	2320.9
bor1	22:006:54000	52.27696	17.073456	124.3718	2310.8
bor1	22:006:57600	52.27696	17.073456	124.3718	2313.8
bor1	22:006:61200	52.27696	17.073456	124.3718	2320.6
bor1	22:006:64800	52.27696	17.073456	124.3718	2312
bor1	22:006:68400	52.27696	17.073456	124.3718	2314.1
bor1	22:006:72000	52.27696	17.073456	124.3718	2315.6
bor1	22:006:75600	52.27696	17.073456	124.3718	2313.2
bor1	22:006:79200	52.27696	17.073456	124.3718	2305.6
bor1	22:006:82800	52.27696	17.073456	124.3718	2311.5
bor1	22:007:00000	52.27696	17.073456	124.3718	2327.3
bor1	22:007:03600	52.27696	17.073456	124.3718	2330.3
bor1	22:007:07200	52.27696	17.073456	124.3718	2333.2
bor1	22:007:10800	52.27696	17.073456	124.3718	2332.1
bor1	22:007:14400	52.27696	17.073456	124.3718	2331.4
bor1	22:007:18000	52.27696	17.073456	124.3718	2332.2
bor1	22:007:21600	52.27696	17.073456	124.3718	2340.1
bor1	22:007:25200	52.27696	17.073456	124.3718	2340.1
bor1	22:007:28800	52.27696	17.073456	124.3718	2332.1
bor1	22:007:32400	52.27696	17.073456	124.3718	2330.4
bor1	22:007:36000	52.27696	17.073456	124.3718	2332.4
bor1	22:007:39600	52.27696	17.073456	124.3718	2331.7
bor1	22:007:43200	52.27696	17.073456	124.3718	2336
bor1	22:007:46800	52.27696	17.073456	124.3718	2334
bor1	22:007:50400	52.27696	17.073456	124.3718	2331.8
bor1	22:007:54000	52.27696	17.073456	124.3718	2330
bor1	22:007:57600	52.27696	17.073456	124.3718	2335.6
bor1	22:007:61200	52.27696	17.073456	124.3718	2341.4
bor1	22:007:64800	52.27696	17.073456	124.3718	2340.7
bor1	22:007:68400	52.27696	17.073456	124.3718	2348
bor1	22:007:72000	52.27696	17.073456	124.3718	2357.1
bor1	22:007:75600	52.27696	17.073456	124.3718	2351.5
bor1	22:007:79200	52.27696	17.073456	124.3718	2346.9
bor1	22:007:82800	52.27696	17.073456	124.3718	2352.2
bor1	22:008:00000	52.27696	17.073456	124.3718	2356.7
bor1	22:008:03600	52.27696	17.073456	124.3718	2354.7
bor1	22:008:07200	52.27696	17.073456	124.3718	2354.6
bor1	22:008:10800	52.27696	17.073456	124.3718	2346.9
bor1	22:008:14400	52.27696	17.073456	124.3718	2338.7
bor1	22:008:18000	52.27696	17.073456	124.3718	2332.3
bor1	22:008:21600	52.27696	17.073456	124.3718	2332.5
bor1	22:008:25200	52.27696	17.073456	124.3718	2323.3
bor1	22:008:28800	52.27696	17.073456	124.3718	2320.6
bor1	22:008:32400	52.27696	17.073456	124.3718	2322.5
bor1	22:008:36000	52.27696	17.073456	124.3718	2326
bor1	22:008:39600	52.27696	17.073456	124.3718	2330.5
bor1	22:008:43200	52.27696	17.073456	124.3718	2338.7
bor1	22:008:46800	52.27696	17.073456	124.3718	2341.2
bor1	22:008:50400	52.27696	17.073456	124.3718	2338.2
bor1	22:008:54000	52.27696	17.073456	124.3718	2333.2
bor1	22:008:57600	52.27696	17.073456	124.3718	2333.7
bor1	22:008:61200	52.27696	17.073456	124.3718	2331.4
bor1	22:008:64800	52.27696	17.073456	124.3718	2318.6
bor1	22:008:68400	52.27696	17.073456	124.3718	2321.1
bor1	22:008:72000	52.27696	17.073456	124.3718	2318.7
bor1	22:008:75600	52.27696	17.073456	124.3718	2311.3
bor1	22:008:79200	52.27696	17.073456	124.3718	2310.1
bor1	22:008:82800	52.27696	17.073456	124.3718	2314.2
bor1	22:009:00000	52.27696	17.073456	124.3718	2315.3
bor1	22:009:03600	52.27696	17.073456	124.3718	2314.9
bor1	22:009:07200	52.27696	17.073456	124.3718	2312.9
bor1	22:009:10800	52.27696	17.073456	124.3718	2301.5
bor1	22:009:14400	52.27696	17.073456	124.3718	2297.7
bor1	22:009:18000	52.27696	17.073456	124.3718	2302.9
bor1	22:009:21600	52.27696	17.073456	124.3718	2303
bor1	22:009:25200	52.27696	17.073456	124.3718	2296.1
bor1	22:009:28800	52.27696	17.073456	124.3718	2288.5
bor1	22:009:32400	52.27696	17.073456	124.3718	2286.6
bor1	22:009:36000	52.27696	17.073456	124.3718	2288.4
bor1	22:009:39600	52.27696	17.073456	124.3718	2287.3
bor1	22:009:43200	52.27696	17.073456	124.3718	2289.2
bor1	22:009:46800	52.27696	17.073456	124.3718	2291.4
bor1	22:009:50400	52.27696	17.073456	124.3718	2290.5
bor1	22:009:54000	52.27696	17.073456	124.3718	2293.3
bor1	22:009:57600	52.27696	17.073456	124.3718	2299.5
bor1	22:009:61200	52.27696	17.073456	124.3718	2306.4
bor1	22:009:64800	52.27696	17.073456	124.3718	2304.1
bor1	22:009:68400	52.27696	17.073456	124.3718	2313.1
bor1	22:009:72000	52.27696	17.073456	124.3718	2315.4
bor1	22:009:75600	52.27696	17.073456	124.3718	2314.5
bor1	22:009:79200	52.27696	17.073456	124.3718	2315.9
bor1	22:009:82800	52.27696	17.073456	124.3718	2320.7
bor1	22:010:00000	52.27696	17.073456	124.3718	2328.4
bor1	22:010:03600	52.27696	17.073456	124.3718	2328.3
bor1	22:010:07200	52.27696	17.073456	124.3718	2328
bor1	22:010:10800	52.27696	17.073456	124.3718	2324.8
bor1	22:010:14400	52.27696	17.073456	124.3718	2320.8
bor1	22:010:18000	52.27696	17.073456	124.3718	2326.9
bor1	22:010:21600	52.27696	17.073456	124.3718	2329.6
bor1	22:010:25200	52.27696	17.073456	124.3718	2328.7
bor1	22:010:28800	52.27696	17.073456	124.3718	2324.8
bor1	22:010:32400	52.27696	17.073456	124.3718	2327.6
bor1	22:010:36000	52.27696	17.073456	124.3718	2334.2
bor1	22:010:39600	52.27696	17.073456	124.3718	2342.7
bor1	22:010:43200	52.27696	17.073456	124.3718	2351.4
bor1	22:010:46800	52.27696	17.073456	124.3718	2354.4
bor1	22:010:50400	52.27696	17.073456	124.3718	2352.6
bor1	22:010:54000	52.27696	17.073456	124.3718	2353.8
bor1	22:010:57600	52.27696	17.073456	124.3718	2357
bor1	22:010:61200	52.27696	17.073456	124.3718	2359.7
bor1	22:010:64800	52.27696	17.073456	124.3718	2344.3
bor1	22:010:68400	52.27696	17.073456	124.3718	2346.4
bor1	22:010:72000	52.27696	17.073456	124.3718	2344.1
bor1	22:010:75600	52.27696	17.073456	124.3718	2341.9
bor1	22:010:79200	52.27696	17.073456	124.3718	2339.2
bor1	22:010:82800	52.27696	17.073456	124.3718	2346.7
bor1	22:011:00000	52.27696	17.073456	124.3718	2354.3
bor1	22:011:03600	52.27696	17.073456	124.3718	2354.4
bor1	22:011:07200	52.27696	17.073456	124.3718	2355.8
bor1	22:011:10800	52.27696	17.073456	124.3718	2354
bor1	22:011:14400	52.27696	17.073456	124.3718	2349.5
bor1	22:011:18000	52.27696	17.073456	124.3718	2356.1
bor1	22:011:21600	52.27696	17.073456	124.3718	2361
bor1	22:011:25200	52.27696	17.073456	124.3718	2360.5
bor1	22:011:28800	52.27696	17.073456	124.3718	2356.8
bor1	22:011:32400	52.27696	17.073456	124.3718	2359.1
bor1	22:011:36000	52.27696	17.073456	124.3718	2365
bor1	22:011:39600	52.27696	17.073456	124.3718	2368.3
bor1	22:011:43200	52.27696	17.073456	124.3718	2367.3
bor1	22:011:46800	52.27696	17.073456	124.3718	2369.5
bor1	22:011:50400	52.27696	17.073456	124.3718	2363.1
bor1	22:011:54000	52.27696	17.073456	124.3718	2361.4
bor1	22:011:57600	52.27696	17.073456	124.3718	2362.9
bor1	22:011:61200	52.27696	17.073456	124.3718	2363.5
bor1	22:011:64800	52.27696	17.073456	124.3718	2357.4
bor1	22:011:68400	52.27696	17.073456	124.3718	2361.7
bor1	22:011:72000	52.27696	17.073456	124.3718	2361.2
bor1	22:011:75600	52.27696	17.073456	124.3718	2356.3
bor1	22:011:79200	52.27696	17.073456	124.3718	2355.4
bor1	22:011:82800	52.27696	17.073456	124.3718	2358
bor1	22:012:00000	52.27696	17.073456	124.3718	2360.6
bor1	22:012:03600	52.27696	17.073456	124.3718	2361.5
bor1	22:012:07200	52.27696	17.073456	124.3718	2365.4
bor1	22:012:10800	52.27696	17.073456	124.3718	2369.8
bor1	22:012:14400	52.27696	17.073456	124.3718	2369.7
bor1	22:012:18000	52.27696	17.073456	124.3718	2377.9
bor1	22:012:21600	52.27696	17.073456	124.3718	2385.1
bor1	22:012:25200	52.27696	17.073456	124.3718	2386.1
bor1	22:012:28800	52.27696	17.073456	124.3718	2386.3
bor1	22:012:32400	52.27696	17.073456	124.3718	2381.2
bor1	22:012:36000	52.27696	17.073456	124.3718	2386
bor1	22:012:39600	52.27696	17.073456	124.3718	2392.1
bor1	22:012:43200	52.27696	17.073456	124.3718	2396.4
bor1	22:012:46800	52.27696	17.073456	124.3718	2393.9
bor1	22:012:50400	52.27696	17.073456	124.3718	2392.7
bor1	22:012:54000	52.27696	17.073456	124.3718	2393.7
bor1	22:012:57600	52.27696	17.073456	124.3718	2395.7
bor1	22:012:61200	52.27696	17.073456	124.3718	2391.6
bor1	22:012:64800	52.27696	17.073456	124.3718	2380
bor1	22:012:68400	52.27696	17.073456	124.3718	2387.1
bor1	22:012:72000	52.27696	17.073456	124.3718	2376
bor1	22:012:75600	52.27696	17.073456	124.3718	2371.9
bor1	22:012:79200	52.27696	17.073456	124.3718	2391.1
bor1	22:012:82800	52.27696	17.073456	124.3718	2397.9
bor1	22:013:00000	52.27696	17.073456	124.3718	2409.5
bor1	22:013:03600	52.27696	17.073456	124.3718	2411.2
bor1	22:013:07200	52.27696	17.073456	124.3718	2423.3
bor1	22:013:10800	52.27696	17.073456	124.3718	2429.7
bor1	22:013:14400	52.27696	17.073456	124.3718	2420.7
bor1	22:013:18000	52.27696	17.073456	124.3718	2413.7
bor1	22:013:21600	52.27696	17.073456	124.3718	2416.3
bor1	22:013:25200	52.27696	17.073456	124.3718	2414.3
bor1	22:013:28800	52.27696	17.073456	124.3718	2402.4
bor1	22:013:32400	52.27696	17.073456	124.3718	2395.1
bor1	22:013:36000	52.27696	17.073456	124.3718	2393.3
bor1	22:013:39600	52.27696	17.073456	124.3718	2390.5
bor1	22:013:43200	52.27696	17.073456	124.3718	2385.1
bor1	22:013:46800	52.27696	17.073456	124.3718	2386.4
bor1	22:013:50400	52.27696	17.073456	124.3718	2381.5
bor1	22:013:54000	52.27696	17.073456	124.3718	2388.2
bor1	22:013:57600	52.27696	17.073456	124.3718	2389.7
bor1	22:013:61200	52.27696	17.073456	124.3718	2392.6
bor1	22:013:64800	52.27696	17.073456	124.3718	2385.4
bor1	22:013:68400	52.27696	17.073456	124.3718	2391
bor1	22:013:72000	52.27696	17.073456	124.3718	2380.4
bor1	22:013:75600	52.27696	17.073456	124.3718	2364.8
bor1	22:013:79200	52.27696	17.073456	124.3718	2369
bor1	22:013:82800	52.27696	17.073456	124.3718	2379.9
bor1	22:014:00000	52.27696	17.073456	124.3718	2377.3
bor1	22:014:03600	52.27696	17.073456	124.3718	2371.3
bor1	22:014:07200	52.27696	17.073456	124.3718	2372.8
bor1	22:014:10800	52.27696	17.073456	124.3718	2369
bor1	22:014:14400	52.27696	17.073456	124.3718	2362.2
bor1	22:014:18000	52.27696	17.073456	124.3718	2375.4
bor1	22:014:21600	52.27696	17.073456	124.3718	2373.3
bor1	22:014:25200	52.27696	17.073456	124.3718	2374.6
bor1	22:014:28800	52.27696	17.073456	124.3718	2377.8
bor1	22:014:32400	52.27696	17.073456	124.3718	2378.6
bor1	22:014:36000	52.27696	17.073456	124.3718	2387.2
bor1	22:014:39600	52.27696	17.073456	124.3718	2389.6
bor1	22:014:43200	52.27696	17.073456	124.3718	2386.7
bor1	22:014:46800	52.27696	17.073456	124.3718	2376
bor1	22:014:50400	52.27696	17.073456	124.3718	2362
bor1	22:014:54000	52.27696	17.073456	124.3718	2361.7
bor1	22:014:57600	52.27696	17.073456	124.3718	2356.6
bor1	22:014:61200	52.27696	17.073456	124.3718	2346.3
bor1	22:014:64800	52.27696	17.073456	124.3718	2341.4
bor1	22:014:68400	52.27696	17.073456	124.3718	2348.6
bor1	22:014:72000	52.27696	17.073456	124.3718	2339.2
bor1	22:014:75600	52.27696	17.073456	124.3718	2335.6
bor1	22:014:79200	52.27696	17.073456	124.3718	2334.7
bor1	22:014:82800	52.27696	17.073456	124.3718	2333.1
bor1	22:015:00000	52.27696	17.073456	124.3718	2335.2
bor1	22:015:03600	52.27696	17.073456	124.3718	2337.8
bor1	22:015:07200	52.27696	17.073456	124.3718	2338.4
bor1	22:015:10800	52.27696	17.073456	124.3718	2336.5
bor1	22:015:14400	52.27696	17.073456	124.3718	2333.7
bor1	22:015:18000	52.27696	17.073456	124.3718	2341.2
bor1	22:015:21600	52.27696	17.073456	124.3718	2342.7
bor1	22:015:25200	52.27696	17.073456	124.3718	2342.9
bor1	22:015:28800	52.27696	17.073456	124.3718	2339.2
bor1	22:015:32400	52.27696	17.073456	124.3718	2343.5
bor1	22:015:36000	52.27696	17.073456	124.3718	2348.9
bor1	22:015:39600	52.27696	17.073456	124.3718	2353
bor1	22:015:43200	52.27696	17.073456	124.3718	2354.7
bor1	22:015:46800	52.27696	17.073456	124.3718	2358.5
bor1	22:015:50400	52.27696	17.073456	124.3718	2354.1
bor1	22:015:54000	52.27696	17.073456	124.3718	2355.1
bor1	22:015:57600	52.27696	17.073456	124.3718	2359.2
bor1	22:015:61200	52.27696	17.073456	124.3718	2357.4
bor1	22:015:64800	52.27696	17.073456	124.3718	2355.8
bor1	22:015:68400	52.27696	17.073456	124.3718	2364.2
bor1	22:015:72000	52.27696	17.073456	124.3718	2353.3
bor1	22:015:75600	52.27696	17.073456	124.3718	2352
bor1	22:015:79200	52.27696	17.073456	124.3718	2355.4
bor1	22:015:82800	52.27696	17.073456	124.3718	2353.6
bor1	22:016:00000	52.27696	17.073456	124.3718	2356.9
bor1	22:016:03600	52.27696	17.073456	124.3718	2359.4
bor1	22:016:07200	52.27696	17.073456	124.3718	2363.7
bor1	22:016:10800	52.27696	17.073456	124.3718	2362.6
bor1	22:016:14400	52.27696	17.073456	124.3718	2359.4
bor1	22:016:18000	52.27696	17.073456	124.3718	2368.2
bor1	22:016:21600	52.27696	17.073456	124.3718	2365.5
bor1	22:016:25200	52.27696	17.073456	124.3718	2364.1
bor1	22:016:28800	52.27696	17.073456	124.3718	2360.4
bor1	22:016:32400	52.27696	17.073456	124.3718	2356.9
bor1	22:016:36000	52.27696	17.073456	124.3718	2360.8
bor1	22:016:39600	52.27696	17.073456	124.3718	2366.1
bor1	22:016:43200	52.27696	17.073456	124.3718	2362.2
bor1	22:016:46800	52.27696	17.073456	124.3718	2365.4
bor1	22:016:50400	52.27696	17.073456	124.3718	2368
bor1	22:016:54000	52.27696	17.073456	124.3718	2374.8
bor1	22:016:57600	52.27696	17.073456	124.3718	2372.4
bor1	22:016:61200	52.27696	17.073456	124.3718	2360.4
bor1	22:016:64800	52.27696	17.073456	124.3718	2362.5
bor1	22:016:68400	52.27696	17.073456	124.3718	2369.9
bor1	22:016:72000	52.27696	17.073456	124.3718	2361.9
bor1	22:016:75600	52.27696	17.073456	124.3718	2351.8
bor1	22:016:79200	52.27696	17.073456	124.3718	2345.9
bor1	22:016:82800	52.27696	17.073456	124.3718	2344.8
bor1	22:017:00000	52.27696	17.073456	124.3718	2336.3
bor1	22:017:03600	52.27696	17.073456	124.3718	2340.6
bor1	22:017:07200	52.27696	17.073456	124.3718	2350.1
bor1	22:017:10800	52.27696	17.073456	124.3718	2358.7
bor1	22:017:14400	52.27696	17.073456	124.3718	2369.3
bor1	22:017:18000	52.27696	17.073456	124.3718	2367.7
bor1	22:017:21600	52.27696	17.073456	124.3718	2361.8
bor1	22:017:25200	52.27696	17.073456	124.3718	2354.9
bor1	22:017:28800	52.27696	17.073456	124.3718	2343.4
bor1	22:017:32400	52.27696	17.073456	124.3718	2340.5
bor1	22:017:36000	52.27696	17.073456	124.3718	2337
bor1	22:017:39600	52.27696	17.073456	124.3718	2324.4
bor1	22:017:43200	52.27696	17.073456	124.3718	2310
bor1	22:017:46800	52.27696	17.073456	124.3718	2316.4
bor1	22:017:50400	52.27696	17.073456	124.3718	2316.2
bor1	22:017:54000	52.27696	17.073456	124.3718	2329.8
bor1	22:017:57600	52.27696	17.073456	124.3718	2335.5
bor1	22:017:61200	52.27696	17.073456	124.3718	2328.6
bor1	22:017:64800	52.27696	17.073456	124.3718	2327
bor1	22:017:68400	52.27696	17.073456	124.3718	2333.9
bor1	22:017:72000	52.27696	17.073456	124.3718	2325.5
bor1	22:017:75600	52.27696	17.073456	124.3718	2328.1
bor1	22:017:79200	52.27696	17.073456	124.3718	2333.7
bor1	22:017:82800	52.27696	17.073456	124.3718	2332.7
bor1	22:018:00000	52.27696	17.073456	124.3718	2339.6
bor1	22:018:03600	52.27696	17.073456	124.3718	2346
bor1	22:018:07200	52.27696	17.073456	124.3718	2351.9
bor1	22:018:10800	52.27696	17.073456	124.3718	2346.6
bor1	22:018:14400	52.27696	17.073456	124.3718	2348.3
bor1	22:018:18000	52.27696	17.073456	124.3718	2360.7
bor1	22:018:21600	52.27696	17.073456	124.3718	2358.3
bor1	22:018:25200	52.27696	17.073456	124.3718	2359
bor1	22:018:28800	52.27696	17.073456	124.3718	2356.3
bor1	22:018:32400	52.27696	17.073456	124.3718	2362
bor1	22:018:36000	52.27696	17.073456	124.3718	2371.6
bor1	22:018:39600	52.27696	17.073456	124.3718	2378
bor1	22:018:43200	52.27696	17.073456	124.3718	2381.1
bor1	22:018:46800	52.27696	17.073456	124.3718	2384.3
bor1	22:018:50400	52.27696	17.073456	124.3718	2381.2
bor1	22:018:54000	52.27696	17.073456	124.3718	2380.2
bor1	22:018:57600	52.27696	17.073456	124.3718	2379.3
bor1	22:018:61200	52.27696	17.073456	124.3718	2373.7
bor1	22:018:64800	52.27696	17.073456	124.3718	2369.6
bor1	22:018:68400	52.27696	17.073456	124.3718	2379.1
bor1	22:018:72000	52.27696	17.073456	124.3718	2370.9
bor1	22:018:75600	52.27696	17.073456	124.3718	2369.1
bor1	22:018:79200	52.27696	17.073456	124.3718	2372.2
bor1	22:018:82800	52.27696	17.073456	124.3718	2365.7
bor1	22:019:00000	52.27696	17.073456	124.3718	2374.5
bor1	22:019:03600	52.27696	17.073456	124.3718	2377.4
bor1	22:019:07200	52.27696	17.073456	124.3718	2377.5
bor1	22:019:10800	52.27696	17.073456	124.3718	2375.6
bor1	22:019:14400	52.27696	17.073456	124.3718	2371.4
bor1	22:019:18000	52.27696	17.073456	124.3718	2373.1
bor1	22:019:21600	52.27696	17.073456	124.3718	2372.4
bor1	22:019:25200	52.27696	17.073456	124.3718	2378
bor1	22:019:28800	52.27696	17.073456	124.3718	2366.9
bor1	22:019:32400	52.27696	17.073456	124.3718	2364.3
bor1	22:019:36000	52.27696	17.073456	124.3718	2379.8
bor1	22:019:39600	52.27696	17.073456	124.3718	2368.5
bor1	22:019:43200	52.27696	17.073456	124.3718	2359.4
bor1	22:019:46800	52.27696	17.073456	124.3718	2355.4
bor1	22:019:50400	52.27696	17.073456	124.3718	2344.6
bor1	22:019:54000	52.27696	17.073456	124.3718	2344.3
bor1	22:019:57600	52.27696	17.073456	124.3718	2338.3
bor1	22:019:61200	52.27696	17.073456	124.3718	2328.4
bor1	22:019:64800	52.27696	17.073456	124.3718	2331.7
bor1	22:019:68400	52.27696	17.073456	124.3718	2344.7
bor1	22:019:72000	52.27696	17.073456	124.3718	2335
bor1	22:019:75600	52.27696	17.073456	124.3718	2333.6
bor1	22:019:79200	52.27696	17.073456	124.3718	2339.9
bor1	22:019:82800	52.27696	17.073456	124.3718	2337.4
bor1	22:020:00000	52.27696	17.073456	124.3718	2348.9
bor1	22:020:03600	52.27696	17.073456	124.3718	2342.9
bor1	22:020:07200	52.27696	17.073456	124.3718	2331.7
bor1	22:020:10800	52.27696	17.073456	124.3718	2316.4
bor1	22:020:14400	52.27696	17.073456	124.3718	2307.9
bor1	22:020:18000	52.27696	17.073456	124.3718	2310
bor1	22:020:21600	52.27696	17.073456	124.3718	2314.3
bor1	22:020:25200	52.27696	17.073456	124.3718	2308
bor1	22:020:28800	52.27696	17.073456	124.3718	2299.2
bor1	22:020:32400	52.27696	17.073456	124.3718	2306.5
bor1	22:020:36000	52.27696	17.073456	124.3718	2310.1
bor1	22:020:39600	52.27696	17.073456	124.3718	2314.6
bor1	22:020:43200	52.27696	17.073456	124.3718	2312.8
bor1	22:020:46800	52.27696	17.073456	124.3718	2308.4
bor1	22:020:50400	52.27696	17.073456	124.3718	2308.8
bor1	22:020:54000	52.27696	17.073456	124.3718	2313.1
bor1	22:020:57600	52.27696	17.073456	124.3718	2314.8
bor1	22:020:61200	52.27696	17.073456	124.3718	2304.9
bor1	22:020:64800	52.27696	17.073456	124.3718	2302.3
bor1	22:020:68400	52.27696	17.073456	124.3718	2312.1
bor1	22:020:72000	52.27696	17.073456	124.3718	2306
bor1	22:020:75600	52.27696	17.073456	124.3718	2302
bor1	22:020:79200	52.27696	17.073456	124.3718	2306.3
bor1	22:020:82800	52.27696	17.073456	124.3718	2302.4
bor1	22:021:00000	52.27696	17.073456	124.3718	2317.1
bor1	22:021:03600	52.27696	17.073456	124.3718	2315.3
bor1	22:021:07200	52.27696	17.073456	124.3718	2323.5
bor1	22:021:10800	52.27696	17.073456	124.3718	2320.3
bor1	22:021:14400	52.27696	17.073456	124.3718	2321.9
bor1	22:021:18000	52.27696	17.073456	124.3718	2325.5
bor1	22:021:21600	52.27696	17.073456	124.3718	2323.3
bor1	22:021:25200	52.27696	17.073456	124.3718	2317.7
bor1	22:021:28800	52.27696	17.073456	124.3718	2316.2
bor1	22:021:32400	52.27696	17.073456	124.3718	2323.8
bor1	22:021:36000	52.27696	17.073456	124.3718	2327.7
bor1	22:021:39600	52.27696	17.073456	124.3718	2330.6
bor1	22:021:43200	52.27696	17.073456	124.3718	2331.1
bor1	22:021:46800	52.27696	17.073456	124.3718	2326.4
bor1	22:021:50400	52.27696	17.073456	124.3718	2326.1
bor1	22:021:54000	52.27696	17.073456	124.3718	2327.1
bor1	22:021:57600	52.27696	17.073456	124.3718	2322.9
bor1	22:021:61200	52.27696	17.073456	124.3718	2332.5
bor1	22:021:64800	52.27696	17.073456	124.3718	2335
bor1	22:021:68400	52.27696	17.073456	124.3718	2339.8
bor1	22:021:72000	52.27696	17.073456	124.3718	2333.7
bor1	22:021:75600	52.27696	17.073456	124.3718	2330.2
bor1	22:021:79200	52.27696	17.073456	124.3718	2342.3
bor1	22:021:82800	52.27696	17.073456	124.3718	2341
bor1	22:022:00000	52.27696	17.073456	124.3718	2338.4
bor1	22:022:03600	52.27696	17.073456	124.3718	2336.1
bor1	22:022:07200	52.27696	17.073456	124.3718	2326.4
bor1	22:022:10800	52.27696	17.073456	124.3718	2314.3
bor1	22:022:14400	52.27696	17.073456	124.3718	2317.4
bor1	22:022:18000	52.27696	17.073456	124.3718	2323
bor1	22:022:21600	52.27696	17.073456	124.3718	2323
bor1	22:022:25200	52.27696	17.073456	124.3718	2320.7
bor1	22:022:28800	52.27696	17.073456	124.3718	2324.7
bor1	22:022:32400	52.27696	17.073456	124.3718	2331.5
bor1	22:022:36000	52.27696	17.073456	124.3718	2338.4
bor1	22:022:39600	52.27696	17.073456	124.3718	2338.2
bor1	22:022:43200	52.27696	17.073456	124.3718	2338.2
bor1	22:022:46800	52.27696	17.073456	124.3718	2337.3
bor1	22:022:50400	52.27696	17.073456	124.3718	2339.1
bor1	22:022:54000	52.27696	17.073456	124.3718	2343.7
bor1	22:022:57600	52.27696	17.073456	124.3718	2348.2
bor1	22:022:61200	52.27696	17.073456	124.3718	2350.3
bor1	22:022:64800	52.27696	17.073456	124.3718	2348.1
bor1	22:022:68400	52.27696	17.073456	124.3718	2351.1
bor1	22:022:72000	52.27696	17.073456	124.3718	2349
bor1	22:022:75600	52.27696	17.073456	124.3718	2346.5
bor1	22:022:79200	52.27696	17.073456	124.3718	2360.4
bor1	22:022:82800	52.27696	17.073456	124.3718	2360.7
bor1	22:023:00000	52.27696	17.073456	124.3718	2370.6
bor1	22:023:03600	52.27696	17.073456	124.3718	2375.6
bor1	22:023:07200	52.27696	17.073456	124.3718	2375.6
bor1	22:023:10800	52.27696	17.073456	124.3718	2366.3
bor1	22:023:14400	52.27696	17.073456	124.3718	2374.1
bor1	22:023:18000	52.27696	17.073456	124.3718	2381.3
bor1	22:023:21600	52.27696	17.073456	124.3718	2386.1
bor1	22:023:25200	52.27696	17.073456	124.3718	2387.1
bor1	22:023:28800	52.27696	17.073456	124.3718	2389.9
bor1	22:023:32400	52.27696	17.073456	124.3718	2400.1
bor1	22:023:36000	52.27696	17.073456	124.3718	2411.7
bor1	22:023:39600	52.27696	17.073456	124.3718	2414
bor1	22:023:43200	52.27696	17.073456	124.3718	2413.1
bor1	22:023:46800	52.27696	17.073456	124.3718	2410.4
bor1	22:023:50400	52.27696	17.073456	124.3718	2412.9
bor1	22:023:54000	52.27696	17.073456	124.3718	2413.5
bor1	22:023:57600	52.27696	17.073456	124.3718	2410.6
bor1	22:023:61200	52.27696	17.073456	124.3718	2406.1
bor1	22:023:64800	52.27696	17.073456	124.3718	2404.2
bor1	22:023:68400	52.27696	17.073456	124.3718	2406.5
bor1	22:023:72000	52.27696	17.073456	124.3718	2399.7
bor1	22:023:75600	52.27696	17.073456	124.3718	2393.8
bor1	22:023:79200	52.27696	17.073456	124.3718	2401.4
bor1	22:023:82800	52.27696	17.073456	124.3718	2405.4
bor1	22:024:00000	52.27696	17.073456	124.3718	NaN
bor1	22:024:03600	52.27696	17.073456	124.3718	NaN
bor1	22:024:07200	52.27696	17.073456	124.3718	NaN
bor1	22:024:10800	52.27696	17.073456	124.3718	NaN
bor1	22:024:14400	52.27696	17.073456	124.3718	NaN
bor1	22:024:18000	52.27696	17.073456	124.3718	NaN
bor1	22:024:21600	52.27696	17.073456	124.3718	NaN
bor1	22:024:25200	52.27696	17.073456	124.3718	NaN
bor1	22:024:28800	52.27696	17.073456	124.3718	NaN
bor1	22:024:32400	52.27696	17.073456	124.3718	NaN
bor1	22:024:36000	52.27696	17.073456	124.3718	NaN
bor1	22:024:39600	52.27696	17.073456	124.3718	NaN
bor1	22:024:43200	52.27696	17.073456	124.3718	NaN
bor1	22:024:46800	52.27696	17.073456	124.3718	NaN
bor1	22:024:50400	52.27696	17.073456	124.3718	NaN
bor1	22:024:54000	52.27696	17.073456	124.3718	NaN
bor1	22:024:57600	52.27696	17.073456	124.3718	NaN
bor1	22:024:61200	52.27696	17.073456	124.3718	NaN
bor1	22:024:64800	52.27696	17.073456	124.3718	NaN
bor1	22:024:68400	52.27696	17.073456	124.3718	NaN
bor1	22:024:72000	52.27696	17.073456	124.3718	NaN
bor1	22:024:75600	52.27696	17.073456	124.3718	NaN
bor1	22:024:79200	52.27696	17.073456	124.3718	NaN
bor1	22:024:82800	52.27696	17.073456	124.3718	NaN
bor1	22:025:00000	52.27696	17.073456	124.3718	NaN
bor1	22:025:03600	52.27696	17.073456	124.3718	NaN
bor1	22:025:07200	52.27696	17.073456	124.3718	NaN
bor1	22:025:10800	52.27696	17.073456	124.3718	NaN
bor1	22:025:14400	52.27696	17.073456	124.3718	NaN
bor1	22:025:18000	52.27696	17.073456	124.3718	NaN
bor1	22:025:21600	52.27696	17.073456	124.3718	NaN
bor1	22:025:25200	52.27696	17.073456	124.3718	NaN
bor1	22:025:28800	52.27696	17.073456	124.3718	NaN
bor1	22:025:32400	52.27696	17.073456	124.3718	NaN
bor1	22:025:36000	52.27696	17.073456	124.3718	NaN
bor1	22:025:39600	52.27696	17.073456	124.3718	NaN
bor1	22:025:43200	52.27696	17.073456	124.3718	NaN
bor1	22:025:46800	52.27696	17.073456	124.3718	NaN
bor1	22:025:50400	52.27696	17.073456	124.3718	NaN
bor1	22:025:54000	52.27696	17.073456	124.3718	NaN
bor1	22:025:57600	52.27696	17.073456	124.3718	NaN
bor1	22:025:61200	52.27696	17.073456	124.3718	NaN
bor1	22:025:64800	52.27696	17.073456	124.3718	NaN
bor1	22:025:68400	52.27696	17.073456	124.3718	NaN
bor1	22:025:72000	52.27696	17.073456	124.3718	NaN
bor1	22:025:75600	52.27696	17.073456	124.3718	NaN
bor1	22:025:79200	52.27696	17.073456	124.3718	NaN
bor1	22:025:82800	52.27696	17.073456	124.3718	NaN
bor1	22:026:00000	52.27696	17.073456	124.3718	2371.1
bor1	22:026:03600	52.27696	17.073456	124.3718	2371.7
bor1	22:026:07200	52.27696	17.073456	124.3718	2373.2
bor1	22:026:10800	52.27696	17.073456	124.3718	2367.1
bor1	22:026:14400	52.27696	17.073456	124.3718	2381.8
bor1	22:026:18000	52.27696	17.073456	124.3718	2383.9
bor1	22:026:21600	52.27696	17.073456	124.3718	2381.3
bor1	22:026:25200	52.27696	17.073456	124.3718	2373
bor1	22:026:28800	52.27696	17.073456	124.3718	2376.3
bor1	22:026:32400	52.27696	17.073456	124.3718	2379
bor1	22:026:36000	52.27696	17.073456	124.3718	2383.3
bor1	22:026:39600	52.27696	17.073456	124.3718	2381.7
bor1	22:026:43200	52.27696	17.073456	124.3718	2381.7
bor1	22:026:46800	52.27696	17.073456	124.3718	2378.1
bor1	22:026:50400	52.27696	17.073456	124.3718	2376.5
bor1	22:026:54000	52.27696	17.073456	124.3718	2369.1
bor1	22:026:57600	52.27696	17.073456	124.3718	2371.4
bor1	22:026:61200	52.27696	17.073456	124.3718	2365.2
bor1	22:026:64800	52.27696	17.073456	124.3718	2365.2
bor1	22:026:68400	52.27696	17.073456	124.3718	2361.7
bor1	22:026:72000	52.27696	17.073456	124.3718	2356.7
bor1	22:026:75600	52.27696	17.073456	124.3718	2355.3
bor1	22:026:79200	52.27696	17.073456	124.3718	2364.2
bor1	22:026:82800	52.27696	17.073456	124.3718	2363.4
bor1	22:027:00000	52.27696	17.073456	124.3718	2371.3
bor1	22:027:03600	52.27696	17.073456	124.3718	2378
bor1	22:027:07200	52.27696	17.073456	124.3718	2371.6
bor1	22:027:10800	52.27696	17.073456	124.3718	2354.9
bor1	22:027:14400	52.27696	17.073456	124.3718	2358.3
bor1	22:027:18000	52.27696	17.073456	124.3718	2353.2
bor1	22:027:21600	52.27696	17.073456	124.3718	2348.2
bor1	22:027:25200	52.27696	17.073456	124.3718	2340.8
bor1	22:027:28800	52.27696	17.073456	124.3718	2356
bor1	22:027:32400	52.27696	17.073456	124.3718	2372.1
bor1	22:027:36000	52.27696	17.073456	124.3718	2379.4
bor1	22:027:39600	52.27696	17.073456	124.3718	2390.6
bor1	22:027:43200	52.27696	17.073456	124.3718	2377.6
bor1	22:027:46800	52.27696	17.073456	124.3718	2367
bor1	22:027:50400	52.27696	17.073456	124.3718	2347.1
bor1	22:027:54000	52.27696	17.073456	124.3718	2329.4
bor1	22:027:57600	52.27696	17.073456	124.3718	2330
bor1	22:027:61200	52.27696	17.073456	124.3718	2323.3
bor1	22:027:64800	52.27696	17.073456	124.3718	2328
bor1	22:027:68400	52.27696	17.073456	124.3718	2329.8
bor1	22:027:72000	52.27696	17.073456	124.3718	2318.4
bor1	22:027:75600	52.27696	17.073456	124.3718	2318.5
bor1	22:027:79200	52.27696	17.073456	124.3718	2323.6
bor1	22:027:82800	52.27696	17.073456	124.3718	2318.3
bor1	22:028:00000	52.27696	17.073456	124.3718	2329.6
bor1	22:028:03600	52.27696	17.073456	124.3718	2339.2
bor1	22:028:07200	52.27696	17.073456	124.3718	2344.4
bor1	22:028:10800	52.27696	17.073456	124.3718	2334.2
bor1	22:028:14400	52.27696	17.073456	124.3718	2340.3
bor1	22:028:18000	52.27696	17.073456	124.3718	2344.6
bor1	22:028:21600	52.27696	17.073456	124.3718	2346.2
bor1	22:028:25200	52.27696	17.073456	124.3718	2342.9
bor1	22:028:28800	52.27696	17.073456	124.3718	2344.9
bor1	22:028:32400	52.27696	17.073456	124.3718	2350.6
bor1	22:028:36000	52.27696	17.073456	124.3718	2353.9
bor1	22:028:39600	52.27696	17.073456	124.3718	2352.2
bor1	22:028:43200	52.27696	17.073456	124.3718	2353.2
bor1	22:028:46800	52.27696	17.073456	124.3718	2347.1
bor1	22:028:50400	52.27696	17.073456	124.3718	2344.8
bor1	22:028:54000	52.27696	17.073456	124.3718	2329.2
bor1	22:028:57600	52.27696	17.073456	124.3718	2336.5
bor1	22:028:61200	52.27696	17.073456	124.3718	2332.6
bor1	22:028:64800	52.27696	17.073456	124.3718	2342.6
bor1	22:028:68400	52.27696	17.073456	124.3718	2335.4
bor1	22:028:72000	52.27696	17.073456	124.3718	2331.6
bor1	22:028:75600	52.27696	17.073456	124.3718	2330.4
bor1	22:028:79200	52.27696	17.073456	124.3718	2336.7
bor1	22:028:82800	52.27696	17.073456	124.3718	2335.8
bor1	22:029:00000	52.27696	17.073456	124.3718	2344.4
bor1	22:029:03600	52.27696	17.073456	124.3718	2350.5
bor1	22:029:07200	52.27696	17.073456	124.3718	2360.6
bor1	22:029:10800	52.27696	17.073456	124.3718	2355.5
bor1	22:029:14400	52.27696	17.073456	124.3718	2372.9
bor1	22:029:18000	52.27696	17.073456	124.3718	2377.7
bor1	22:029:21600	52.27696	17.073456	124.3718	2385.6
bor1	22:029:25200	52.27696	17.073456	124.3718	2384.8
bor1	22:029:28800	52.27696	17.073456	124.3718	2392
bor1	22:029:32400	52.27696	17.073456	124.3718	2401.3
bor1	22:029:36000	52.27696	17.073456	124.3718	2408.2
bor1	22:029:39600	52.27696	17.073456	124.3718	2410.1
bor1	22:029:43200	52.27696	17.073456	124.3718	2416.9
bor1	22:029:46800	52.27696	17.073456	124.3718	2410.2
bor1	22:029:50400	52.27696	17.073456	124.3718	2403.1
bor1	22:029:54000	52.27696	17.073456	124.3718	2398.7
bor1	22:029:57600	52.27696	17.073456	124.3718	2380.9
bor1	22:029:61200	52.27696	17.073456	124.3718	2364.1
bor1	22:029:64800	52.27696	17.073456	124.3718	2348
bor1	22:029:68400	52.27696	17.073456	124.3718	2339.7
bor1	22:029:72000	52.27696	17.073456	124.3718	2326.7
bor1	22:029:75600	52.27696	17.073456	124.3718	2330.6
bor1	22:029:79200	52.27696	17.073456	124.3718	2316.4
bor1	22:029:82800	52.27696	17.073456	124.3718	2315.1
bor1	22:030:00000	52.27696	17.073456	124.3718	2306
bor1	22:030:03600	52.27696	17.073456	124.3718	2313.5
bor1	22:030:07200	52.27696	17.073456	124.3718	2312.5
bor1	22:030:10800	52.27696	17.073456	124.3718	2304.5
bor1	22:030:14400	52.27696	17.073456	124.3718	2310.3
bor1	22:030:18000	52.27696	17.073456	124.3718	2309.6
bor1	22:030:21600	52.27696	17.073456	124.3718	2312.1
bor1	22:030:25200	52.27696	17.073456	124.3718	2309.4
bor1	22:030:28800	52.27696	17.073456	124.3718	2314
bor1	22:030:32400	52.27696	17.073456	124.3718	2322.4
bor1	22:030:36000	52.27696	17.073456	124.3718	2331.2
bor1	22:030:39600	52.27696	17.073456	124.3718	2332.5
bor1	22:030:43200	52.27696	17.073456	124.3718	2332
bor1	22:030:46800	52.27696	17.073456	124.3718	2321.2
bor1	22:030:50400	52.27696	17.073456	124.3718	2316.3
bor1	22:030:54000	52.27696	17.073456	124.3718	2308.5
bor1	22:030:57600	52.27696	17.073456	124.3718	2315.6
bor1	22:030:61200	52.27696	17.073456	124.3718	2311
bor1	22:030:64800	52.27696	17.073456	124.3718	2318.5
bor1	22:030:68400	52.27696	17.073456	124.3718	2314.4
bor1	22:030:72000	52.27696	17.073456	124.3718	2309.2
bor1	22:030:75600	52.27696	17.073456	124.3718	2310.8
bor1	22:030:79200	52.27696	17.073456	124.3718	2310.7
bor1	22:030:82800	52.27696	17.073456	124.3718	2307.5
bor1	22:031:00000	52.27696	17.073456	124.3718	2310.2
bor1	22:031:03600	52.27696	17.073456	124.3718	2314.1
bor1	22:031:07200	52.27696	17.073456	124.3718	2315.8
bor1	22:031:10800	52.27696	17.073456	124.3718	2303.2
bor1	22:031:14400	52.27696	17.073456	124.3718	2311.1
bor1	22:031:18000	52.27696	17.073456	124.3718	2310.4
bor1	22:031:21600	52.27696	17.073456	124.3718	2310.2
bor1	22:031:25200	52.27696	17.073456	124.3718	2310.8
bor1	22:031:28800	52.27696	17.073456	124.3718	2317.7
bor1	22:031:32400	52.27696	17.073456	124.3718	2324.1
bor1	22:031:36000	52.27696	17.073456	124.3718	2325
bor1	22:031:39600	52.27696	17.073456	124.3718	2325.6
bor1	22:031:43200	52.27696	17.073456	124.3718	2324.3
bor1	22:031:46800	52.27696	17.073456	124.3718	2319.7
bor1	22:031:50400	52.27696	17.073456	124.3718	2320.4
bor1	22:031:54000	52.27696	17.073456	124.3718	2317.9
bor1	22:031:57600	52.27696	17.073456	124.3718	2319.4
bor1	22:031:61200	52.27696	17.073456	124.3718	2317.5
bor1	22:031:64800	52.27696	17.073456	124.3718	2323.2
bor1	22:031:68400	52.27696	17.073456	124.3718	2314.7
bor1	22:031:72000	52.27696	17.073456	124.3718	2314
bor1	22:031:75600	52.27696	17.073456	124.3718	2314.7
bor1	22:031:79200	52.27696	17.073456	124.3718	2313.1
bor1	22:031:82800	52.27696	17.073456	124.3718	2301.6
bor1	22:032:00000	52.27696	17.073456	124.3718	2304.1
bor1	22:032:03600	52.27696	17.073456	124.3718	2312.8
bor1	22:032:07200	52.27696	17.073456	124.3718	2314.1
bor1	22:032:10800	52.27696	17.073456	124.3718	2311.1
bor1	22:032:14400	52.27696	17.073456	124.3718	2325.8
bor1	22:032:18000	52.27696	17.073456	124.3718	2324.9
bor1	22:032:21600	52.27696	17.073456	124.3718	2326.1
bor1	22:032:25200	52.27696	17.073456	124.3718	2326.8
bor1	22:032:28800	52.27696	17.073456	124.3718	2330.9
bor1	22:032:32400	52.27696	17.073456	124.3718	2337.2
bor1	22:032:36000	52.27696	17.073456	124.3718	2338.2
bor1	22:032:39600	52.27696	17.073456	124.3718	2323.9
bor1	22:032:43200	52.27696	17.073456	124.3718	2324.4
bor1	22:032:46800	52.27696	17.073456	124.3718	2325.7
bor1	22:032:50400	52.27696	17.073456	124.3718	2328
bor1	22:032:54000	52.27696	17.073456	124.3718	2325.9
bor1	22:032:57600	52.27696	17.073456	124.3718	2324.3
bor1	22:032:61200	52.27696	17.073456	124.3718	2316.1
bor1	22:032:64800	52.27696	17.073456	124.3718	2320.1
bor1	22:032:68400	52.27696	17.073456	124.3718	2315.6
bor1	22:032:72000	52.27696	17.073456	124.3718	2306.6
bor1	22:032:75600	52.27696	17.073456	124.3718	2309.9
bor1	22:032:79200	52.27696	17.073456	124.3718	2313.7
bor1	22:032:82800	52.27696	17.073456	124.3718	2308.5
bor1	22:033:00000	52.27696	17.073456	124.3718	2309.6
bor1	22:033:03600	52.27696	17.073456	124.3718	2314
bor1	22:033:07200	52.27696	17.073456	124.3718	2314.3
bor1	22:033:10800	52.27696	17.073456	124.3718	2308.4
bor1	22:033:14400	52.27696	17.073456	124.3718	2315.6
bor1	22:033:18000	52.27696	17.073456	124.3718	2312.1
bor1	22:033:21600	52.27696	17.073456	124.3718	2307.2
bor1	22:033:25200	52.27696	17.073456	124.3718	2305.3
bor1	22:033:28800	52.27696	17.073456	124.3718	2308.8
bor1	22:033:32400	52.27696	17.073456	124.3718	2319.9
bor1	22:033:36000	52.27696	17.073456	124.3718	2326.8
bor1	22:033:39600	52.27696	17.073456	124.3718	2327.6
bor1	22:033:43200	52.27696	17.073456	124.3718	2330.3
bor1	22:033:46800	52.27696	17.073456	124.3718	2324.6
bor1	22:033:50400	52.27696	17.073456	124.3718	2326.5
bor1	22:033:54000	52.27696	17.073456	124.3718	2328.9
bor1	22:033:57600	52.27696	17.073456	124.3718	2332.1
bor1	22:033:61200	52.27696	17.073456	124.3718	2326.3
bor1	22:033:64800	52.27696	17.073456	124.3718	2329.2
bor1	22:033:68400	52.27696	17.073456	124.3718	2324.8
bor1	22:033:72000	52.27696	17.073456	124.3718	2321.1
bor1	22:033:75600	52.27696	17.073456	124.3718	2326.2
bor1	22:033:79200	52.27696	17.073456	124.3718	2325.4
bor1	22:033:82800	52.27696	17.073456	124.3718	2321
bor1	22:034:00000	52.27696	17.073456	124.3718	2328.1
bor1	22:034:03600	52.27696	17.073456	124.3718	2335.8
bor1	22:034:07200	52.27696	17.073456	124.3718	2334
bor1	22:034:10800	52.27696	17.073456	124.3718	2336.3
bor1	22:034:14400	52.27696	17.073456	124.3718	2350.4
bor1	22:034:18000	52.27696	17.073456	124.3718	2344.1
bor1	22:034:21600	52.27696	17.073456	124.3718	2353.6
bor1	22:034:25200	52.27696	17.073456	124.3718	2351.9
bor1	22:034:28800	52.27696	17.073456	124.3718	2358.3
bor1	22:034:32400	52.27696	17.073456	124.3718	2362.8
bor1	22:034:36000	52.27696	17.073456	124.3718	2362.4
bor1	22:034:39600	52.27696	17.073456	124.3718	2360.1
bor1	22:034:43200	52.27696	17.073456	124.3718	2360.3
bor1	22:034:46800	52.27696	17.073456	124.3718	2355.5
bor1	22:034:50400	52.27696	17.073456	124.3718	2359.4
bor1	22:034:54000	52.27696	17.073456	124.3718	2363.6
bor1	22:034:57600	52.27696	17.073456	124.3718	2373.5
bor1	22:034:61200	52.27696	17.073456	124.3718	2377.8
bor1	22:034:64800	52.27696	17.073456	124.3718	2386.6
bor1	22:034:68400	52.27696	17.073456	124.3718	2378.6
bor1	22:034:72000	52.27696	17.073456	124.3718	2372.9
bor1	22:034:75600	52.27696	17.073456	124.3718	2381.9
bor1	22:034:79200	52.27696	17.073456	124.3718	2374.8
bor1	22:034:82800	52.27696	17.073456	124.3718	2370.9
bor1	22:035:00000	52.27696	17.073456	124.3718	2374.2
bor1	22:035:03600	52.27696	17.073456	124.3718	2375
bor1	22:035:07200	52.27696	17.073456	124.3718	2368.1
bor1	22:035:10800	52.27696	17.073456	124.3718	2361.6
bor1	22:035:14400	52.27696	17.073456	124.3718	2364.5
bor1	22:035:18000	52.27696	17.073456	124.3718	2357.7
bor1	22:035:21600	52.27696	17.073456	124.3718	2351.8
bor1	22:035:25200	52.27696	17.073456	124.3718	2347.6
bor1	22:035:28800	52.27696	17.073456	124.3718	2348.7
bor1	22:035:32400	52.27696	17.073456	124.3718	2348.6
bor1	22:035:36000	52.27696	17.073456	124.3718	2347.6
bor1	22:035:39600	52.27696	17.073456	124.3718	2348.5
bor1	22:035:43200	52.27696	17.073456	124.3718	2351.8
bor1	22:035:46800	52.27696	17.073456	124.3718	2353.1
bor1	22:035:50400	52.27696	17.073456	124.3718	2347.9
bor1	22:035:54000	52.27696	17.073456	124.3718	2344.5
bor1	22:035:57600	52.27696	17.073456	124.3718	2339.8
bor1	22:035:61200	52.27696	17.073456	124.3718	2332.5
bor1	22:035:64800	52.27696	17.073456	124.3718	2330.2
bor1	22:035:68400	52.27696	17.073456	124.3718	2324.7
bor1	22:035:72000	52.27696	17.073456	124.3718	2323.3
bor1	22:035:75600	52.27696	17.073456	124.3718	2327.7
bor1	22:035:79200	52.27696	17.073456	124.3718	2321.3
bor1	22:035:82800	52.27696	17.073456	124.3718	2323.5
bor1	22:036:00000	52.27696	17.073456	124.3718	2337.3
bor1	22:036:03600	52.27696	17.073456	124.3718	2322.1
bor1	22:036:07200	52.27696	17.073456	124.3718	2323.8
bor1	22:036:10800	52.27696	17.073456	124.3718	2326.5
bor1	22:036:14400	52.27696	17.073456	124.3718	2326.1
bor1	22:036:18000	52.27696	17.073456	124.3718	2323.7
bor1	22:036:21600	52.27696	17.073456	124.3718	2320.6
bor1	22:036:25200	52.27696	17.073456	124.3718	2325.5
bor1	22:036:28800	52.27696	17.073456	124.3718	2335.6
bor1	22:036:32400	52.27696	17.073456	124.3718	2340.3
bor1	22:036:36000	52.27696	17.073456	124.3718	2340.9
bor1	22:036:39600	52.27696	17.073456	124.3718	2339.7
bor1	22:036:43200	52.27696	17.073456	124.3718	2332.4
bor1	22:036:46800	52.27696	17.073456	124.3718	2327.9
bor1	22:036:50400	52.27696	17.073456	124.3718	2326.8
bor1	22:036:54000	52.27696	17.073456	124.3718	2326.3
bor1	22:036:57600	52.27696	17.073456	124.3718	2330.7
bor1	22:036:61200	52.27696	17.073456	124.3718	2328
bor1	22:036:64800	52.27696	17.073456	124.3718	2334.9
bor1	22:036:68400	52.27696	17.073456	124.3718	2334.4
bor1	22:036:72000	52.27696	17.073456	124.3718	2330.1
bor1	22:036:75600	52.27696	17.073456	124.3718	2346.4
bor1	22:036:79200	52.27696	17.073456	124.3718	2340.6
bor1	22:036:82800	52.27696	17.073456	124.3718	2345.1
bor1	22:037:00000	52.27696	17.073456	124.3718	2351.5
bor1	22:037:03600	52.27696	17.073456	124.3718	2352.8
bor1	22:037:07200	52.27696	17.073456	124.3718	2349.5
bor1	22:037:10800	52.27696	17.073456	124.3718	2353.6
bor1	22:037:14400	52.27696	17.073456	124.3718	2355.2
bor1	22:037:18000	52.27696	17.073456	124.3718	2351.3
bor1	22:037:21600	52.27696	17.073456	124.3718	2348.6
bor1	22:037:25200	52.27696	17.073456	124.3718	2349.5
bor1	22:037:28800	52.27696	17.073456	124.3718	2354.5
bor1	22:037:32400	52.27696	17.073456	124.3718	2359.1
bor1	22:037:36000	52.27696	17.073456	124.3718	2356.5
bor1	22:037:39600	52.27696	17.073456	124.3718	2355.8
bor1	22:037:43200	52.27696	17.073456	124.3718	2351.1
bor1	22:037:46800	52.27696	17.073456	124.3718	2349.6
bor1	22:037:50400	52.27696	17.073456	124.3718	2346.9
bor1	22:037:54000	52.27696	17.073456	124.3718	2338.4
bor1	22:037:57600	52.27696	17.073456	124.3718	2336.6
bor1	22:037:61200	52.27696	17.073456	124.3718	2331.3
bor1	22:037:64800	52.27696	17.073456	124.3718	2328.6
bor1	22:037:68400	52.27696	17.073456	124.3718	2318.4
bor1	22:037:72000	52.27696	17.073456	124.3718	2308.4
bor1	22:037:75600	52.27696	17.073456	124.3718	2307.2
bor1	22:037:79200	52.27696	17.073456	124.3718	2290
bor1	22:037:82800	52.27696	17.073456	124.3718	2289.8
bor1	22:038:00000	52.27696	17.073456	124.3718	2303.3
bor1	22:038:03600	52.27696	17.073456	124.3718	2310.1
bor1	22:038:07200	52.27696	17.073456	124.3718	2302.6
bor1	22:038:10800	52.27696	17.073456	124.3718	2302
bor1	22:038:14400	52.27696	17.073456	124.3718	2306.8
bor1	22:038:18000	52.27696	17.073456	124.3718	2300.6
bor1	22:038:21600	52.27696	17.073456	124.3718	2301.8
bor1	22:038:25200	52.27696	17.073456	124.3718	2309.3
bor1	22:038:28800	52.27696	17.073456	124.3718	2310.7
bor1	22:038:32400	52.27696	17.073456	124.3718	2311.3
bor1	22:038:36000	52.27696	17.073456	124.3718	2307.3
bor1	22:038:39600	52.27696	17.073456	124.3718	2313.8
bor1	22:038:43200	52.27696	17.073456	124.3718	2315.6
bor1	22:038:46800	52.27696	17.073456	124.3718	2317.3
bor1	22:038:50400	52.27696	17.073456	124.3718	2320
bor1	22:038:54000	52.27696	17.073456	124.3718	2318.9
bor1	22:038:57600	52.27696	17.073456	124.3718	2321.2
bor1	22:038:61200	52.27696	17.073456	124.3718	2319.9
bor1	22:038:64800	52.27696	17.073456	124.3718	2321.6
bor1	22:038:68400	52.27696	17.073456	124.3718	2317.5
bor1	22:038:72000	52.27696	17.073456	124.3718	2315.7
bor1	22:038:75600	52.27696	17.073456	124.3718	2328.8
bor1	22:038:79200	52.27696	17.073456	124.3718	2320.4
bor1	22:038:82800	52.27696	17.073456	124.3718	2325.6
bor1	22:039:00000	52.27696	17.073456	124.3718	2330
bor1	22:039:03600	52.27696	17.073456	124.3718	2340.8
bor1	22:039:07200	52.27696	17.073456	124.3718	2332.4
bor1	22:039:10800	52.27696	17.073456	124.3718	2341.1
bor1	22:039:14400	52.27696	17.073456	124.3718	2344.7
bor1	22:039:18000	52.27696	17.073456	124.3718	2348.1
bor1	22:039:21600	52.27696	17.073456	124.3718	2344.3
bor1	22:039:25200	52.27696	17.073456	124.3718	2361.2
bor1	22:039:28800	52.27696	17.073456	124.3718	2372
bor1	22:039:32400	52.27696	17.073456	124.3718	2389.7
bor1	22:039:36000	52.27696	17.073456	124.3718	2396.2
bor1	22:039:39600	52.27696	17.073456	124.3718	2396.8
bor1	22:039:43200	52.27696	17.073456	124.3718	2393.4
bor1	22:039:46800	52.27696	17.073456	124.3718	2397.8
bor1	22:039:50400	52.27696	17.073456	124.3718	2394.1
bor1	22:039:54000	52.27696	17.073456	124.3718	2388.2
bor1	22:039:57600	52.27696	17.073456	124.3718	2387.8
bor1	22:039:61200	52.27696	17.073456	124.3718	2380.3
bor1	22:039:64800	52.27696	17.073456	124.3718	2373.6
bor1	22:039:68400	52.27696	17.073456	124.3718	2365.9
bor1	22:039:72000	52.27696	17.073456	124.3718	2359.5
bor1	22:039:75600	52.27696	17.073456	124.3718	2360.7
bor1	22:039:79200	52.27696	17.073456	124.3718	2350.6
bor1	22:039:82800	52.27696	17.073456	124.3718	2363.5
bor1	22:040:00000	52.27696	17.073456	124.3718	2368.7
bor1	22:040:03600	52.27696	17.073456	124.3718	2378.3
bor1	22:040:07200	52.27696	17.073456	124.3718	2373.9
bor1	22:040:10800	52.27696	17.073456	124.3718	2388.4
bor1	22:040:14400	52.27696	17.073456	124.3718	2392.5
bor1	22:040:18000	52.27696	17.073456	124.3718	2393.1
bor1	22:040:21600	52.27696	17.073456	124.3718	2404
bor1	22:040:25200	52.27696	17.073456	124.3718	2410.8
bor1	22:040:28800	52.27696	17.073456	124.3718	2416.8
bor1	22:040:32400	52.27696	17.073456	124.3718	2415.4
bor1	22:040:36000	52.27696	17.073456	124.3718	2409.9
bor1	22:040:39600	52.27696	17.073456	124.3718	2407.1
bor1	22:040:43200	52.27696	17.073456	124.3718	2395.5
bor1	22:040:46800	52.27696	17.073456	124.3718	2391.5
bor1	22:040:50400	52.27696	17.073456	124.3718	2375.8
bor1	22:040:54000	52.27696	17.073456	124.3718	2370.2
bor1	22:040:57600	52.27696	17.073456	124.3718	2364.2
bor1	22:040:61200	52.27696	17.073456	124.3718	2367.4
bor1	22:040:64800	52.27696	17.073456	124.3718	2380.2
bor1	22:040:68400	52.27696	17.073456	124.3718	2377.2
bor1	22:040:72000	52.27696	17.073456	124.3718	2376.8
bor1	22:040:75600	52.27696	17.073456	124.3718	2387.5
bor1	22:040:79200	52.27696	17.073456	124.3718	2384.3
bor1	22:040:82800	52.27696	17.073456	124.3718	2391.4
bor1	22:041:00000	52.27696	17.073456	124.3718	2392.1
bor1	22:041:03600	52.27696	17.073456	124.3718	2396.6
bor1	22:041:07200	52.27696	17.073456	124.3718	2381.7
bor1	22:041:10800	52.27696	17.073456	124.3718	2390
bor1	22:041:14400	52.27696	17.073456	124.3718	2388.2
bor1	22:041:18000	52.27696	17.073456	124.3718	2380.5
bor1	22:041:21600	52.27696	17.073456	124.3718	2374.7
bor1	22:041:25200	52.27696	17.073456	124.3718	2384.1
bor1	22:041:28800	52.27696	17.073456	124.3718	2388.2
bor1	22:041:32400	52.27696	17.073456	124.3718	2388.1
bor1	22:041:36000	52.27696	17.073456	124.3718	2383.8
bor1	22:041:39600	52.27696	17.073456	124.3718	2379.3
bor1	22:041:43200	52.27696	17.073456	124.3718	2374.9
bor1	22:041:46800	52.27696	17.073456	124.3718	2375.8
bor1	22:041:50400	52.27696	17.073456	124.3718	2378.8
bor1	22:041:54000	52.27696	17.073456	124.3718	2376.8
bor1	22:041:57600	52.27696	17.073456	124.3718	2374.4
bor1	22:041:61200	52.27696	17.073456	124.3718	2375.1
bor1	22:041:64800	52.27696	17.073456	124.3718	2378.3
bor1	22:041:68400	52.27696	17.073456	124.3718	2371.5
bor1	22:041:72000	52.27696	17.073456	124.3718	2365.7
bor1	22:041:75600	52.27696	17.073456	124.3718	2365.7
bor1	22:041:79200	52.27696	17.073456	124.3718	2362.1
bor1	22:041:82800	52.27696	17.073456	124.3718	2375.3
bor1	22:042:00000	52.27696	17.073456	124.3718	2370.3
bor1	22:042:03600	52.27696	17.073456	124.3718	2376.6
bor1	22:042:07200	52.27696	17.073456	124.3718	2365.2
bor1	22:042:10800	52.27696	17.073456	124.3718	2369.1
bor1	22:042:14400	52.27696	17.073456	124.3718	2366.1
bor1	22:042:18000	52.27696	17.073456	124.3718	2362.2
bor1	22:042:21600	52.27696	17.073456	124.3718	2351.7
bor1	22:042:25200	52.27696	17.073456	124.3718	2357.2
bor1	22:042:28800	52.27696	17.073456	124.3718	2363
bor1	22:042:32400	52.27696	17.073456	124.3718	2364.5
bor1	22:042:36000	52.27696	17.073456	124.3718	2362.6
bor1	22:042:39600	52.27696	17.073456	124.3718	2362.6
bor1	22:042:43200	52.27696	17.073456	124.3718	2358.7
bor1	22:042:46800	52.27696	17.073456	124.3718	2357.8
bor1	22:042:50400	52.27696	17.073456	124.3718	2353.3
bor1	22:042:54000	52.27696	17.073456	124.3718	2349.8
bor1	22:042:57600	52.27696	17.073456	124.3718	2351.7
bor1	22:042:61200	52.27696	17.073456	124.3718	2351.3
bor1	22:042:64800	52.27696	17.073456	124.3718	2351.8
bor1	22:042:68400	52.27696	17.073456	124.3718	2352
bor1	22:042:72000	52.27696	17.073456	124.3718	2359.8
bor1	22:042:75600	52.27696	17.073456	124.3718	2354
bor1	22:042:79200	52.27696	17.073456	124.3718	2338.6
bor1	22:042:82800	52.27696	17.073456	124.3718	2347.9
bor1	22:043:00000	52.27696	17.073456	124.3718	2345.2
bor1	22:043:03600	52.27696	17.073456	124.3718	2350.2
bor1	22:043:07200	52.27696	17.073456	124.3718	2338.1
bor1	22:043:10800	52.27696	17.073456	124.3718	2349
bor1	22:043:14400	52.27696	17.073456	124.3718	2345
bor1	22:043:18000	52.27696	17.073456	124.3718	2346.7
bor1	22:043:21600	52.27696	17.073456	124.3718	2341.5
bor1	22:043:25200	52.27696	17.073456	124.3718	2350.6
bor1	22:043:28800	52.27696	17.073456	124.3718	2356.9
bor1	22:043:32400	52.27696	17.073456	124.3718	2356.2
bor1	22:043:36000	52.27696	17.073456	124.3718	2353.8
bor1	22:043:39600	52.27696	17.073456	124.3718	2351.8
bor1	22:043:43200	52.27696	17.073456	124.3718	2348
bor1	22:043:46800	52.27696	17.073456	124.3718	2350.4
bor1	22:043:50400	52.27696	17.073456	124.3718	2348.9
bor1	22:043:54000	52.27696	17.073456	124.3718	2347.1
bor1	22:043:57600	52.27696	17.073456	124.3718	2341.7
bor1	22:043:61200	52.27696	17.073456	124.3718	2344
bor1	22:043:64800	52.27696	17.073456	124.3718	2340.5
bor1	22:043:68400	52.27696	17.073456	124.3718	2333.2
bor1	22:043:72000	52.27696	17.073456	124.3718	2333.5
bor1	22:043:75600	52.27696	17.073456	124.3718	2335.6
bor1	22:043:79200	52.27696	17.073456	124.3718	2331.3
bor1	22:043:82800	52.27696	17.073456	124.3718	2338.5
bor1	22:044:00000	52.27696	17.073456	124.3718	2333
bor1	22:044:03600	52.27696	17.073456	124.3718	2333.7
bor1	22:044:07200	52.27696	17.073456	124.3718	2321.4
bor1	22:044:10800	52.27696	17.073456	124.3718	2331.2
bor1	22:044:14400	52.27696	17.073456	124.3718	2324
bor1	22:044:18000	52.27696	17.073456	124.3718	2321.1
bor1	22:044:21600	52.27696	17.073456	124.3718	2316.6
bor1	22:044:25200	52.27696	17.073456	124.3718	2321.7
bor1	22:044:28800	52.27696	17.073456	124.3718	2328.5
bor1	22:044:32400	52.27696	17.073456	124.3718	2326.9
bor1	22:044:36000	52.27696	17.073456	124.3718	2320.8
bor1	22:044:39600	52.27696	17.073456	124.3718	2320.6
bor1	22:044:43200	52.27696	17.073456	124.3718	2312.8
bor1	22:044:46800	52.27696	17.073456	124.3718	2316
bor1	22:044:50400	52.27696	17.073456	124.3718	2313.7
bor1	22:044:54000	52.27696	17.073456	124.3718	2312.7
bor1	22:044:57600	52.27696	17.073456	124.3718	2306.7
bor1	22:044:61200	52.27696	17.073456	124.3718	2308.4
bor1	22:044:64800	52.27696	17.073456	124.3718	2304.8
bor1	22:044:68400	52.27696	17.073456	124.3718	2299.4
bor1	22:044:72000	52.27696	17.073456	124.3718	2304.3
bor1	22:044:75600	52.27696	17.073456	124.3718	2305.2
bor1	22:044:79200	52.27696	17.073456	124.3718	2304.1
bor1	22:044:82800	52.27696	17.073456	124.3718	2313.4
bor1	22:045:00000	52.27696	17.073456	124.3718	2309.4
bor1	22:045:03600	52.27696	17.073456	124.3718	2310.8
bor1	22:045:07200	52.27696	17.073456	124.3718	2301
bor1	22:045:10800	52.27696	17.073456	124.3718	2310.2
bor1	22:045:14400	52.27696	17.073456	124.3718	2302.6
bor1	22:045:18000	52.27696	17.073456	124.3718	2301.3
bor1	22:045:21600	52.27696	17.073456	124.3718	2294.5
bor1	22:045:25200	52.27696	17.073456	124.3718	2303
bor1	22:045:28800	52.27696	17.073456	124.3718	2306.7
bor1	22:045:32400	52.27696	17.073456	124.3718	2305
bor1	22:045:36000	52.27696	17.073456	124.3718	2302.3
bor1	22:045:39600	52.27696	17.073456	124.3718	2303.8
bor1	22:045:43200	52.27696	17.073456	124.3718	2298
bor1	22:045:46800	52.27696	17.073456	124.3718	2305.1
bor1	22:045:50400	52.27696	17.073456	124.3718	2312.6
bor1	22:045:54000	52.27696	17.073456	124.3718	2315.9
bor1	22:045:57600	52.27696	17.073456	124.3718	2317.5
bor1	22:045:61200	52.27696	17.073456	124.3718	2324.2
bor1	22:045:64800	52.27696	17.073456	124.3718	2322.3
bor1	22:045:68400	52.27696	17.073456	124.3718	2321.4
bor1	22:045:72000	52.27696	17.073456	124.3718	2323.7
bor1	22:045:75600	52.27696	17.073456	124.3718	2323.9
bor1	22:045:79200	52.27696	17.073456	124.3718	2325.4
bor1	22:045:82800	52.27696	17.073456	124.3718	2338.6
bor1	22:046:00000	52.27696	17.073456	124.3718	2338.5
bor1	22:046:03600	52.27696	17.073456	124.3718	2348.1
bor1	22:046:07200	52.27696	17.073456	124.3718	2345.2
bor1	22:046:10800	52.27696	17.073456	124.3718	2355.9
bor1	22:046:14400	52.27696	17.073456	124.3718	2360.5
bor1	22:046:18000	52.27696	17.073456	124.3718	2366.1
bor1	22:046:21600	52.27696	17.073456	124.3718	2360.2
bor1	22:046:25200	52.27696	17.073456	124.3718	2369.2
bor1	22:046:28800	52.27696	17.073456	124.3718	2370.3
bor1	22:046:32400	52.27696	17.073456	124.3718	2364.3
bor1	22:046:36000	52.27696	17.073456	124.3718	2365.8
bor1	22:046:39600	52.27696	17.073456	124.3718	2355.9
bor1	22:046:43200	52.27696	17.073456	124.3718	2344.1
bor1	22:046:46800	52.27696	17.073456	124.3718	2348.3
bor1	22:046:50400	52.27696	17.073456	124.3718	2346.4
bor1	22:046:54000	52.27696	17.073456	124.3718	2349.3
bor1	22:046:57600	52.27696	17.073456	124.3718	2351.5
bor1	22:046:61200	52.27696	17.073456	124.3718	2354.7
bor1	22:046:64800	52.27696	17.073456	124.3718	2349.4
bor1	22:046:68400	52.27696	17.073456	124.3718	2337.7
bor1	22:046:72000	52.27696	17.073456	124.3718	2343
bor1	22:046:75600	52.27696	17.073456	124.3718	2340.1
bor1	22:046:79200	52.27696	17.073456	124.3718	2335.4
bor1	22:046:82800	52.27696	17.073456	124.3718	2342.2
bor1	22:047:00000	52.27696	17.073456	124.3718	2329.5
bor1	22:047:03600	52.27696	17.073456	124.3718	2324.1
bor1	22:047:07200	52.27696	17.073456	124.3718	2309.1
bor1	22:047:10800	52.27696	17.073456	124.3718	2305
bor1	22:047:14400	52.27696	17.073456	124.3718	2315.2
bor1	22:047:18000	52.27696	17.073456	124.3718	2341.6
bor1	22:047:21600	52.27696	17.073456	124.3718	2348.1
bor1	22:047:25200	52.27696	17.073456	124.3718	2360
bor1	22:047:28800	52.27696	17.073456	124.3718	2365.3
bor1	22:047:32400	52.27696	17.073456	124.3718	2360.4
bor1	22:047:36000	52.27696	17.073456	124.3718	2355.8
bor1	22:047:39600	52.27696	17.073456	124.3718	2356.5
bor1	22:047:43200	52.27696	17.073456	124.3718	2349.9
bor1	22:047:46800	52.27696	17.073456	124.3718	2354
bor1	22:047:50400	52.27696	17.073456	124.3718	2353.8
bor1	22:047:54000	52.27696	17.073456	124.3718	2350.5
bor1	22:047:57600	52.27696	17.073456	124.3718	2342.3
bor1	22:047:61200	52.27696	17.073456	124.3718	2340.2
bor1	22:047:64800	52.27696	17.073456	124.3718	2337.6
bor1	22:047:68400	52.27696	17.073456	124.3718	2339.7
bor1	22:047:72000	52.27696	17.073456	124.3718	2343.5
bor1	22:047:75600	52.27696	17.073456	124.3718	2339.4
bor1	22:047:79200	52.27696	17.073456	124.3718	2329
bor1	22:047:82800	52.27696	17.073456	124.3718	2343.8
bor1	22:048:00000	52.27696	17.073456	124.3718	2354.2
bor1	22:048:03600	52.27696	17.073456	124.3718	2331.6
bor1	22:048:07200	52.27696	17.073456	124.3718	2327
bor1	22:048:10800	52.27696	17.073456	124.3718	2343.6
bor1	22:048:14400	52.27696	17.073456	124.3718	2297.2
bor1	22:048:18000	52.27696	17.073456	124.3718	2285.5
bor1	22:048:21600	52.27696	17.073456	124.3718	2292.9
bor1	22:048:25200	52.27696	17.073456	124.3718	2285.4
bor1	22:048:28800	52.27696	17.073456	124.3718	2293.1
bor1	22:048:32400	52.27696	17.073456	124.3718	2295
bor1	22:048:36000	52.27696	17.073456	124.3718	2294.5
bor1	22:048:39600	52.27696	17.073456	124.3718	2298
bor1	22:048:43200	52.27696	17.073456	124.3718	2302.4
bor1	22:048:46800	52.27696	17.073456	124.3718	2308.7
bor1	22:048:50400	52.27696	17.073456	124.3718	2309.3
bor1	22:048:54000	52.27696	17.073456	124.3718	2307.8
bor1	22:048:57600	52.27696	17.073456	124.3718	2308.7
bor1	22:048:61200	52.27696	17.073456	124.3718	2318.6
bor1	22:048:64800	52.27696	17.073456	124.3718	2316.5
bor1	22:048:68400	52.27696	17.073456	124.3718	2308.2
bor1	22:048:72000	52.27696	17.073456	124.3718	2314
bor1	22:048:75600	52.27696	17.073456	124.3718	2300.7
bor1	22:048:79200	52.27696	17.073456	124.3718	2302.1
bor1	22:048:82800	52.27696	17.073456	124.3718	2311.8
bor1	22:049:00000	52.27696	17.073456	124.3718	2314.2
bor1	22:049:03600	52.27696	17.073456	124.3718	2307.4
bor1	22:049:07200	52.27696	17.073456	124.3718	2310.1
bor1	22:049:10800	52.27696	17.073456	124.3718	2307.3
bor1	22:049:14400	52.27696	17.073456	124.3718	2304.7
bor1	22:049:18000	52.27696	17.073456	124.3718	2304.3
bor1	22:049:21600	52.27696	17.073456	124.3718	2300.4
bor1	22:049:25200	52.27696	17.073456	124.3718	2307.2
bor1	22:049:28800	52.27696	17.073456	124.3718	2313.8
bor1	22:049:32400	52.27696	17.073456	124.3718	2311.2
bor1	22:049:36000	52.27696	17.073456	124.3718	2311.9
bor1	22:049:39600	52.27696	17.073456	124.3718	2312.9
bor1	22:049:43200	52.27696	17.073456	124.3718	2316.6
bor1	22:049:46800	52.27696	17.073456	124.3718	2332.6
bor1	22:049:50400	52.27696	17.073456	124.3718	2344.2
bor1	22:049:54000	52.27696	17.073456	124.3718	2355
bor1	22:049:57600	52.27696	17.073456	124.3718	2361.4
bor1	22:049:61200	52.27696	17.073456	124.3718	2369.7
bor1	22:049:64800	52.27696	17.073456	124.3718	2368.3
bor1	22:049:68400	52.27696	17.073456	124.3718	2357.6
bor1	22:049:72000	52.27696	17.073456	124.3718	2354.2
bor1	22:049:75600	52.27696	17.073456	124.3718	2339.7
bor1	22:049:79200	52.27696	17.073456	124.3718	2315.7
bor1	22:049:82800	52.27696	17.073456	124.3718	2288.2
bor1	22:050:00000	52.27696	17.073456	124.3718	2290.4
bor1	22:050:03600	52.27696	17.073456	124.3718	2286.3
bor1	22:050:07200	52.27696	17.073456	124.3718	2285.5
bor1	22:050:10800	52.27696	17.073456	124.3718	2285.9
bor1	22:050:14400	52.27696	17.073456	124.3718	2279.1
bor1	22:050:18000	52.27696	17.073456	124.3718	2284.4
bor1	22:050:21600	52.27696	17.073456	124.3718	2291.5
bor1	22:050:25200	52.27696	17.073456	124.3718	2298.6
bor1	22:050:28800	52.27696	17.073456	124.3718	2313.4
bor1	22:050:32400	52.27696	17.073456	124.3718	2311.9
bor1	22:050:36000	52.27696	17.073456	124.3718	2315.3
bor1	22:050:39600	52.27696	17.073456	124.3718	2317.6
bor1	22:050:43200	52.27696	17.073456	124.3718	2315.4
bor1	22:050:46800	52.27696	17.073456	124.3718	2322.3
bor1	22:050:50400	52.27696	17.073456	124.3718	2323.4
bor1	22:050:54000	52.27696	17.073456	124.3718	2327.8
bor1	22:050:57600	52.27696	17.073456	124.3718	2322.3
bor1	22:050:61200	52.27696	17.073456	124.3718	2326
bor1	22:050:64800	52.27696	17.073456	124.3718	2327.1
bor1	22:050:68400	52.27696	17.073456	124.3718	2315.9
bor1	22:050:72000	52.27696	17.073456	124.3718	2322.4
bor1	22:050:75600	52.27696	17.073456	124.3718	2306.6
bor1	22:050:79200	52.27696	17.073456	124.3718	2312.4
bor1	22:050:82800	52.27696	17.073456	124.3718	2321.3
bor1	22:051:00000	52.27696	17.073456	124.3718	2328.5
bor1	22:051:03600	52.27696	17.073456	124.3718	2327.7
bor1	22:051:07200	52.27696	17.073456	124.3718	2330.9
bor1	22:051:10800	52.27696	17.073456	124.3718	2336.1
bor1	22:051:14400	52.27696	17.073456	124.3718	2331.1
bor1	22:051:18000	52.27696	17.073456	124.3718	2328.5
bor1	22:051:21600	52.27696	17.073456	124.3718	2330.5
bor1	22:051:25200	52.27696	17.073456	124.3718	2334.8
bor1	22:051:28800	52.27696	17.073456	124.3718	2344.4
bor1	22:051:32400	52.27696	17.073456	124.3718	2337.9
bor1	22:051:36000	52.27696	17.073456	124.3718	2332.5
bor1	22:051:39600	52.27696	17.073456	124.3718	2326.2
bor1	22:051:43200	52.27696	17.073456	124.3718	2323.2
bor1	22:051:46800	52.27696	17.073456	124.3718	2330.8
bor1	22:051:50400	52.27696	17.073456	124.3718	2343.6
bor1	22:051:54000	52.27696	17.073456	124.3718	2356.1
bor1	22:051:57600	52.27696	17.073456	124.3718	2358.5
bor1	22:051:61200	52.27696	17.073456	124.3718	2359.8
bor1	22:051:64800	52.27696	17.073456	124.3718	2361.4
bor1	22:051:68400	52.27696	17.073456	124.3718	2357
bor1	22:051:72000	52.27696	17.073456	124.3718	2362
bor1	22:051:75600	52.27696	17.073456	124.3718	2353.9
bor1	22:051:79200	52.27696	17.073456	124.3718	2356.7
bor1	22:051:82800	52.27696	17.073456	124.3718	2363.2
bor1	22:052:00000	52.27696	17.073456	124.3718	2368.3
bor1	22:052:03600	52.27696	17.073456	124.3718	2358.9
bor1	22:052:07200	52.27696	17.073456	124.3718	2358.8
bor1	22:052:10800	52.27696	17.073456	124.3718	2352.3
bor1	22:052:14400	52.27696	17.073456	124.3718	2331.9
bor1	22:052:18000	52.27696	17.073456	124.3718	2307.9
bor1	22:052:21600	52.27696	17.073456	124.3718	2303.5
bor1	22:052:25200	52.27696	17.073456	124.3718	2306.6
bor1	22:052:28800	52.27696	17.073456	124.3718	2317.6
bor1	22:052:32400	52.27696	17.073456	124.3718	2303
bor1	22:052:36000	52.27696	17.073456	124.3718	2293.8
bor1	22:052:39600	52.27696	17.073456	124.3718	2290.3
bor1	22:052:43200	52.27696	17.073456	124.3718	2286
bor1	22:052:46800	52.27696	17.073456	124.3718	2291.1
bor1	22:052:50400	52.27696	17.073456	124.3718	2290
bor1	22:052:54000	52.27696	17.073456	124.3718	2294.1
bor1	22:052:57600	52.27696	17.073456	124.3718	2295.1
bor1	22:052:61200	52.27696	17.073456	124.3718	2303.3
bor1	22:052:64800	52.27696	17.073456	124.3718	2305.3
bor1	22:052:68400	52.27696	17.073456	124.3718	2303.5
bor1	22:052:72000	52.27696	17.073456	124.3718	2308.2
bor1	22:052:75600	52.27696	17.073456	124.3718	2298.8
bor1	22:052:79200	52.27696	17.073456	124.3718	2298.7
bor1	22:052:82800	52.27696	17.073456	124.3718	2295
bor1	22:053:00000	52.27696	17.073456	124.3718	2312.5
bor1	22:053:03600	52.27696	17.073456	124.3718	2309.5
bor1	22:053:07200	52.27696	17.073456	124.3718	2316.8
bor1	22:053:10800	52.27696	17.073456	124.3718	2318.2
bor1	22:053:14400	52.27696	17.073456	124.3718	2313
bor1	22:053:18000	52.27696	17.073456	124.3718	2309.9
bor1	22:053:21600	52.27696	17.073456	124.3718	2316.6
bor1	22:053:25200	52.27696	17.073456	124.3718	2326.1
bor1	22:053:28800	52.27696	17.073456	124.3718	2334.7
bor1	22:053:32400	52.27696	17.073456	124.3718	2331.9
bor1	22:053:36000	52.27696	17.073456	124.3718	2334.1
bor1	22:053:39600	52.27696	17.073456	124.3718	2329.7
bor1	22:053:43200	52.27696	17.073456	124.3718	2331.7
bor1	22:053:46800	52.27696	17.073456	124.3718	2332.7
bor1	22:053:50400	52.27696	17.073456	124.3718	2331.8
bor1	22:053:54000	52.27696	17.073456	124.3718	2337.2
bor1	22:053:57600	52.27696	17.073456	124.3718	2339.8
bor1	22:053:61200	52.27696	17.073456	124.3718	2342.3
bor1	22:053:64800	52.27696	17.073456	124.3718	2339
bor1	22:053:68400	52.27696	17.073456	124.3718	2333
bor1	22:053:72000	52.27696	17.073456	124.3718	2340.8
bor1	22:053:75600	52.27696	17.073456	124.3718	2342.2
bor1	22:053:79200	52.27696	17.073456	124.3718	2350.3
bor1	22:053:82800	52.27696	17.073456	124.3718	2357.8
bor1	22:054:00000	52.27696	17.073456	124.3718	2374
bor1	22:054:03600	52.27696	17.073456	124.3718	2364.7
bor1	22:054:07200	52.27696	17.073456	124.3718	2340.1
bor1	22:054:10800	52.27696	17.073456	124.3718	2343.5
bor1	22:054:14400	52.27696	17.073456	124.3718	2331.5
bor1	22:054:18000	52.27696	17.073456	124.3718	2326.2
bor1	22:054:21600	52.27696	17.073456	124.3718	2337.6
bor1	22:054:25200	52.27696	17.073456	124.3718	2340.9
bor1	22:054:28800	52.27696	17.073456	124.3718	2345.4
bor1	22:054:32400	52.27696	17.073456	124.3718	2340.9
bor1	22:054:36000	52.27696	17.073456	124.3718	2343.7
bor1	22:054:39600	52.27696	17.073456	124.3718	2341.7
bor1	22:054:43200	52.27696	17.073456	124.3718	2342.8
bor1	22:054:46800	52.27696	17.073456	124.3718	2344.3
bor1	22:054:50400	52.27696	17.073456	124.3718	2341.2
bor1	22:054:54000	52.27696	17.073456	124.3718	2341.9
bor1	22:054:57600	52.27696	17.073456	124.3718	2341.1
bor1	22:054:61200	52.27696	17.073456	124.3718	2346.5
bor1	22:054:64800	52.27696	17.073456	124.3718	2346.4
bor1	22:054:68400	52.27696	17.073456	124.3718	2344.7
bor1	22:054:72000	52.27696	17.073456	124.3718	2346.6
bor1	22:054:75600	52.27696	17.073456	124.3718	2334.5
bor1	22:054:79200	52.27696	17.073456	124.3718	2338.3
bor1	22:054:82800	52.27696	17.073456	124.3718	2337.6
bor1	22:055:00000	52.27696	17.073456	124.3718	2342.3
bor1	22:055:03600	52.27696	17.073456	124.3718	2330.7
bor1	22:055:07200	52.27696	17.073456	124.3718	2329.5
bor1	22:055:10800	52.27696	17.073456	124.3718	2328.1
bor1	22:055:14400	52.27696	17.073456	124.3718	2323.4
bor1	22:055:18000	52.27696	17.073456	124.3718	2316.6
bor1	22:055:21600	52.27696	17.073456	124.3718	2319.7
bor1	22:055:25200	52.27696	17.073456	124.3718	2321.6
bor1	22:055:28800	52.27696	17.073456	124.3718	2324.4
bor1	22:055:32400	52.27696	17.073456	124.3718	2317.8
bor1	22:055:36000	52.27696	17.073456	124.3718	2316.2
bor1	22:055:39600	52.27696	17.073456	124.3718	2311.9
bor1	22:055:43200	52.27696	17.073456	124.3718	2311.1
bor1	22:055:46800	52.27696	17.073456	124.3718	2318.7
bor1	22:055:50400	52.27696	17.073456	124.3718	2327.2
bor1	22:055:54000	52.27696	17.073456	124.3718	2333.6
bor1	22:055:57600	52.27696	17.073456	124.3718	2332.4
bor1	22:055:61200	52.27696	17.073456	124.3718	2332.7
bor1	22:055:64800	52.27696	17.073456	124.3718	2334.4
bor1	22:055:68400	52.27696	17.073456	124.3718	2342.2
bor1	22:055:72000	52.27696	17.073456	124.3718	2345.9
bor1	22:055:75600	52.27696	17.073456	124.3718	2334.3
bor1	22:055:79200	52.27696	17.073456	124.3718	2341.3
bor1	22:055:82800	52.27696	17.073456	124.3718	2335.8
bor1	22:056:00000	52.27696	17.073456	124.3718	2348.5
bor1	22:056:03600	52.27696	17.073456	124.3718	2346.1
bor1	22:056:07200	52.27696	17.073456	124.3718	2341.5
bor1	22:056:10800	52.27696	17.073456	124.3718	2328.7
bor1	22:056:14400	52.27696	17.073456	124.3718	2320.9
bor1	22:056:18000	52.27696	17.073456	124.3718	2315.7
bor1	22:056:21600	52.27696	17.073456	124.3718	2321.3
bor1	22:056:25200	52.27696	17.073456	124.3718	2328
bor1	22:056:28800	52.27696	17.073456	124.3718	2332.7
bor1	22:056:32400	52.27696	17.073456	124.3718	2331
bor1	22:056:36000	52.27696	17.073456	124.3718	2329
bor1	22:056:39600	52.27696	17.073456	124.3718	2330.7
bor1	22:056:43200	52.27696	17.073456	124.3718	2332.9
bor1	22:056:46800	52.27696	17.073456	124.3718	2334.5
bor1	22:056:50400	52.27696	17.073456	124.3718	2332.7
bor1	22:056:54000	52.27696	17.073456	124.3718	2330.5
bor1	22:056:57600	52.27696	17.073456	124.3718	2335.7
bor1	22:056:61200	52.27696	17.073456	124.3718	2344.2
bor1	22:056:64800	52.27696	17.073456	124.3718	2348.2
bor1	22:056:68400	52.27696	17.073456	124.3718	2348.5
bor1	22:056:72000	52.27696	17.073456	124.3718	2347.3
bor1	22:056:75600	52.27696	17.073456	124.3718	2343.4
bor1	22:056:79200	52.27696	17.073456	124.3718	2353.4
bor1	22:056:82800	52.27696	17.073456	124.3718	2356.7
bor1	22:057:00000	52.27696	17.073456	124.3718	2368.3
bor1	22:057:03600	52.27696	17.073456	124.3718	2362
bor1	22:057:07200	52.27696	17.073456	124.3718	2363.5
bor1	22:057:10800	52.27696	17.073456	124.3718	2358.5
bor1	22:057:14400	52.27696	17.073456	124.3718	2356.3
bor1	22:057:18000	52.27696	17.073456	124.3718	2355.7
bor1	22:057:21600	52.27696	17.073456	124.3718	2362.3
bor1	22:057:25200	52.27696	17.073456	124.3718	2365.8
bor1	22:057:28800	52.27696	17.073456	124.3718	2368.1
bor1	22:057:32400	52.27696	17.073456	124.3718	2367.8
bor1	22:057:36000	52.27696	17.073456	124.3718	2368
bor1	22:057:39600	52.27696	17.073456	124.3718	2364.7
bor1	22:057:43200	52.27696	17.073456	124.3718	2366.1
bor1	22:057:46800	52.27696	17.073456	124.3718	2365.2
bor1	22:057:50400	52.27696	17.073456	124.3718	2364.8
bor1	22:057:54000	52.27696	17.073456	124.3718	2363.3
bor1	22:057:57600	52.27696	17.073456	124.3718	2366.1
bor1	22:057:61200	52.27696	17.073456	124.3718	2367.9
bor1	22:057:64800	52.27696	17.073456	124.3718	2370
bor1	22:057:68400	52.27696	17.073456	124.3718	2373.4
bor1	22:057:72000	52.27696	17.073456	124.3718	2373.5
bor1	22:057:75600	52.27696	17.073456	124.3718	2367.1
bor1	22:057:79200	52.27696	17.073456	124.3718	2373.7
bor1	22:057:82800	52.27696	17.073456	124.3718	2375.2
bor1	22:058:00000	52.27696	17.073456	124.3718	2376.5
bor1	22:058:03600	52.27696	17.073456	124.3718	2368.4
bor1	22:058:07200	52.27696	17.073456	124.3718	2369.6
bor1	22:058:10800	52.27696	17.073456	124.3718	2369.8
bor1	22:058:14400	52.27696	17.073456	124.3718	2374.7
bor1	22:058:18000	52.27696	17.073456	124.3718	2368.2
bor1	22:058:21600	52.27696	17.073456	124.3718	2372.9
bor1	22:058:25200	52.27696	17.073456	124.3718	2381.2
bor1	22:058:28800	52.27696	17.073456	124.3718	2382.3
bor1	22:058:32400	52.27696	17.073456	124.3718	2375.8
bor1	22:058:36000	52.27696	17.073456	124.3718	2375.9
bor1	22:058:39600	52.27696	17.073456	124.3718	2374.5
bor1	22:058:43200	52.27696	17.073456	124.3718	2372.9
bor1	22:058:46800	52.27696	17.073456	124.3718	2372.5
bor1	22:058:50400	52.27696	17.073456	124.3718	2368
bor1	22:058:54000	52.27696	17.073456	124.3718	2367.6
bor1	22:058:57600	52.27696	17.073456	124.3718	2367.1
bor1	22:058:61200	52.27696	17.073456	124.3718	2369
bor1	22:058:64800	52.27696	17.073456	124.3718	2370.1
bor1	22:058:68400	52.27696	17.073456	124.3718	2374.7
bor1	22:058:72000	52.27696	17.073456	124.3718	2372.1
bor1	22:058:75600	52.27696	17.073456	124.3718	2366.9
bor1	22:058:79200	52.27696	17.073456	124.3718	2374.5
bor1	22:058:82800	52.27696	17.073456	124.3718	2375.8
bor1	22:059:00000	52.27696	17.073456	124.3718	2382.8
bor1	22:059:03600	52.27696	17.073456	124.3718	2375.8
bor1	22:059:07200	52.27696	17.073456	124.3718	2379.3
bor1	22:059:10800	52.27696	17.073456	124.3718	2376.3
bor1	22:059:14400	52.27696	17.073456	124.3718	2371.6
bor1	22:059:18000	52.27696	17.073456	124.3718	2361
bor1	22:059:21600	52.27696	17.073456	124.3718	2367
bor1	22:059:25200	52.27696	17.073456	124.3718	2370.6
bor1	22:059:28800	52.27696	17.073456	124.3718	2365
bor1	22:059:32400	52.27696	17.073456	124.3718	2357.1
bor1	22:059:36000	52.27696	17.073456	124.3718	2352.9
bor1	22:059:39600	52.27696	17.073456	124.3718	2350.6
bor1	22:059:43200	52.27696	17.073456	124.3718	2353.8
bor1	22:059:46800	52.27696	17.073456	124.3718	2355.7
bor1	22:059:50400	52.27696	17.073456	124.3718	2356.4
bor1	22:059:54000	52.27696	17.073456	124.3718	2360.4
bor1	22:059:57600	52.27696	17.073456	124.3718	2362.2
bor1	22:059:61200	52.27696	17.073456	124.3718	2360.1
bor1	22:059:64800	52.27696	17.073456	124.3718	2358.2
bor1	22:059:68400	52.27696	17.073456	124.3718	2363.2
bor1	22:059:72000	52.27696	17.073456	124.3718	2359.2
bor1	22:059:75600	52.27696	17.073456	124.3718	2355.6
bor1	22:059:79200	52.27696	17.073456	124.3718	2361.9
bor1	22:059:82800	52.27696	17.073456	124.3718	2364
bor1	22:060:00000	52.27696	17.073456	124.3718	2362.3
bor1	22:060:03600	52.27696	17.073456	124.3718	2356.7
bor1	22:060:07200	52.27696	17.073456	124.3718	2366.1
bor1	22:060:10800	52.27696	17.073456	124.3718	2361.6
bor1	22:060:14400	52.27696	17.073456	124.3718	2357.3
bor1	22:060:18000	52.27696	17.073456	124.3718	2348.4
bor1	22:060:21600	52.27696	17.073456	124.3718	2353.5
bor1	22:060:25200	52.27696	17.073456	124.3718	2362.4
bor1	22:060:28800	52.27696	17.073456	124.3718	2361.4
bor1	22:060:32400	52.27696	17.073456	124.3718	2356.9
bor1	22:060:36000	52.27696	17.073456	124.3718	2354
bor1	22:060:39600	52.27696	17.073456	124.3718	2350.1
bor1	22:060:43200	52.27696	17.073456	124.3718	2351.3
bor1	22:060:46800	52.27696	17.073456	124.3718	2350.7
bor1	22:060:50400	52.27696	17.073456	124.3718	2351.4
bor1	22:060:54000	52.27696	17.073456	124.3718	2354.3
bor1	22:060:57600	52.27696	17.073456	124.3718	2350.1
bor1	22:060:61200	52.27696	17.073456	124.3718	2351.3
bor1	22:060:64800	52.27696	17.073456	124.3718	2345.4
bor1	22:060:68400	52.27696	17.073456	124.3718	2349.8
bor1	22:060:72000	52.27696	17.073456	124.3718	2345.1
bor1	22:060:75600	52.27696	17.073456	124.3718	2335.1
bor1	22:060:79200	52.27696	17.073456	124.3718	2337.7
bor1	22:060:82800	52.27696	17.073456	124.3718	2333.8
bor1	22:061:00000	52.27696	17.073456	124.3718	2334.8
bor1	22:061:03600	52.27696	17.073456	124.3718	2326.7
bor1	22:061:07200	52.27696	17.073456	124.3718	2334
bor1	22:061:10800	52.27696	17.073456	124.3718	2330.6
bor1	22:061:14400	52.27696	17.073456	124.3718	2329.3
bor1	22:061:18000	52.27696	17.073456	124.3718	2327.3
bor1	22:061:21600	52.27696	17.073456	124.3718	2337.5
bor1	22:061:25200	52.27696	17.073456	124.3718	2345.1
bor1	22:061:28800	52.27696	17.073456	124.3718	2343.7
bor1	22:061:32400	52.27696	17.073456	124.3718	2341.6
bor1	22:061:36000	52.27696	17.073456	124.3718	2341.8
bor1	22:061:39600	52.27696	17.073456	124.3718	2337.6
bor1	22:061:43200	52.27696	17.073456	124.3718	2337.2
bor1	22:061:46800	52.27696	17.073456	124.3718	2337.5
bor1	22:061:50400	52.27696	17.073456	124.3718	2336.9
bor1	22:061:54000	52.27696	17.073456	124.3718	2338.5
bor1	22:061:57600	52.27696	17.073456	124.3718	2336.3
bor1	22:061:61200	52.27696	17.073456	124.3718	2343.6
bor1	22:061:64800	52.27696	17.073456	124.3718	2335.9
bor1	22:061:68400	52.27696	17.073456	124.3718	2339.4
bor1	22:061:72000	52.27696	17.073456	124.3718	2327.9
bor1	22:061:75600	52.27696	17.073456	124.3718	2318.5
bor1	22:061:79200	52.27696	17.073456	124.3718	2326.8
bor1	22:061:82800	52.27696	17.073456	124.3718	2328.5
bor1	22:062:00000	52.27696	17.073456	124.3718	2328.4
bor1	22:062:03600	52.27696	17.073456	124.3718	2320.1
bor1	22:062:07200	52.27696	17.073456	124.3718	2323.8
bor1	22:062:10800	52.27696	17.073456	124.3718	2323.6
bor1	22:062:14400	52.27696	17.073456	124.3718	2323.9
bor1	22:062:18000	52.27696	17.073456	124.3718	2319.5
bor1	22:062:21600	52.27696	17.073456	124.3718	2326
bor1	22:062:25200	52.27696	17.073456	124.3718	2334.3
bor1	22:062:28800	52.27696	17.073456	124.3718	2336.6
bor1	22:062:32400	52.27696	17.073456	124.3718	2334
bor1	22:062:36000	52.27696	17.073456	124.3718	2332.2
bor1	22:062:39600	52.27696	17.073456	124.3718	2333.9
bor1	22:062:43200	52.27696	17.073456	124.3718	2334.9
bor1	22:062:46800	52.27696	17.073456	124.3718	2337.4
bor1	22:062:50400	52.27696	17.073456	124.3718	2338.4
bor1	22:062:54000	52.27696	17.073456	124.3718	2343.1
bor1	22:062:57600	52.27696	17.073456	124.3718	2344.5
bor1	22:062:61200	52.27696	17.073456	124.3718	2347.2
bor1	22:062:64800	52.27696	17.073456	124.3718	2342
bor1	22:062:68400	52.27696	17.073456	124.3718	2351
bor1	22:062:72000	52.27696	17.073456	124.3718	2344.8
bor1	22:062:75600	52.27696	17.073456	124.3718	2337.7
bor1	22:062:79200	52.27696	17.073456	124.3718	2345.9
bor1	22:062:82800	52.27696	17.073456	124.3718	2340.5
bor1	22:063:00000	52.27696	17.073456	124.3718	2337.2
bor1	22:063:03600	52.27696	17.073456	124.3718	2333.2
bor1	22:063:07200	52.27696	17.073456	124.3718	2341
bor1	22:063:10800	52.27696	17.073456	124.3718	2339.3
bor1	22:063:14400	52.27696	17.073456	124.3718	2340.7
bor1	22:063:18000	52.27696	17.073456	124.3718	2337.5
bor1	22:063:21600	52.27696	17.073456	124.3718	2346
bor1	22:063:25200	52.27696	17.073456	124.3718	2353.5
bor1	22:063:28800	52.27696	17.073456	124.3718	2353.3
bor1	22:063:32400	52.27696	17.073456	124.3718	2351.7
bor1	22:063:36000	52.27696	17.073456	124.3718	2350
bor1	22:063:39600	52.27696	17.073456	124.3718	2349.3
bor1	22:063:43200	52.27696	17.073456	124.3718	2350.7
bor1	22:063:46800	52.27696	17.073456	124.3718	2350.1
bor1	22:063:50400	52.27696	17.073456	124.3718	2348.9
bor1	22:063:54000	52.27696	17.073456	124.3718	2349.2
bor1	22:063:57600	52.27696	17.073456	124.3718	2347.8
bor1	22:063:61200	52.27696	17.073456	124.3718	2351.7
bor1	22:063:64800	52.27696	17.073456	124.3718	2352.8
bor1	22:063:68400	52.27696	17.073456	124.3718	2357.8
bor1	22:063:72000	52.27696	17.073456	124.3718	2347.7
bor1	22:063:75600	52.27696	17.073456	124.3718	2338
bor1	22:063:79200	52.27696	17.073456	124.3718	2340
bor1	22:063:82800	52.27696	17.073456	124.3718	2333.7
bor1	22:064:00000	52.27696	17.073456	124.3718	2332.6
bor1	22:064:03600	52.27696	17.073456	124.3718	2328.1
bor1	22:064:07200	52.27696	17.073456	124.3718	2332.4
bor1	22:064:10800	52.27696	17.073456	124.3718	2327.1
bor1	22:064:14400	52.27696	17.073456	124.3718	2323.9
bor1	22:064:18000	52.27696	17.073456	124.3718	2326.3
bor1	22:064:21600	52.27696	17.073456	124.3718	2334.3
bor1	22:064:25200	52.27696	17.073456	124.3718	2340.8
bor1	22:064:28800	52.27696	17.073456	124.3718	2338.9
bor1	22:064:32400	52.27696	17.073456	124.3718	2334.6
bor1	22:064:36000	52.27696	17.073456	124.3718	2333.8
bor1	22:064:39600	52.27696	17.073456	124.3718	2330.6
bor1	22:064:43200	52.27696	17.073456	124.3718	2331.2
bor1	22:064:46800	52.27696	17.073456	124.3718	2330.7
bor1	22:064:50400	52.27696	17.073456	124.3718	2332.3
bor1	22:064:54000	52.27696	17.073456	124.3718	2335
bor1	22:064:57600	52.27696	17.073456	124.3718	2335
bor1	22:064:61200	52.27696	17.073456	124.3718	2335.6
bor1	22:064:64800	52.27696	17.073456	124.3718	2339
bor1	22:064:68400	52.27696	17.073456	124.3718	2337.9
bor1	22:064:72000	52.27696	17.073456	124.3718	2327.6
bor1	22:064:75600	52.27696	17.073456	124.3718	2321.3
bor1	22:064:79200	52.27696	17.073456	124.3718	2325.8
bor1	22:064:82800	52.27696	17.073456	124.3718	2324.4
bor1	22:065:00000	52.27696	17.073456	124.3718	2324.6
bor1	22:065:03600	52.27696	17.073456	124.3718	2322
bor1	22:065:07200	52.27696	17.073456	124.3718	2326
bor1	22:065:10800	52.27696	17.073456	124.3718	2324.6
bor1	22:065:14400	52.27696	17.073456	124.3718	2323
bor1	22:065:18000	52.27696	17.073456	124.3718	2324.2
bor1	22:065:21600	52.27696	17.073456	124.3718	2332.2
bor1	22:065:25200	52.27696	17.073456	124.3718	2337.2
bor1	22:065:28800	52.27696	17.073456	124.3718	2336.1
bor1	22:065:32400	52.27696	17.073456	124.3718	2332.7
bor1	22:065:36000	52.27696	17.073456	124.3718	2329.4
bor1	22:065:39600	52.27696	17.073456	124.3718	2328
bor1	22:065:43200	52.27696	17.073456	124.3718	2328
bor1	22:065:46800	52.27696	17.073456	124.3718	2327.1
bor1	22:065:50400	52.27696	17.073456	124.3718	2330.4
bor1	22:065:54000	52.27696	17.073456	124.3718	2331.6
bor1	22:065:57600	52.27696	17.073456	124.3718	2330.2
bor1	22:065:61200	52.27696	17.073456	124.3718	2334
bor1	22:065:64800	52.27696	17.073456	124.3718	2338.3
bor1	22:065:68400	52.27696	17.073456	124.3718	2341.4
bor1	22:065:72000	52.27696	17.073456	124.3718	2332.1
bor1	22:065:75600	52.27696	17.073456	124.3718	2332.9
bor1	22:065:79200	52.27696	17.073456	124.3718	2334.8
bor1	22:065:82800	52.27696	17.073456	124.3718	2336.2
bor1	22:066:00000	52.27696	17.073456	124.3718	2336.6
bor1	22:066:03600	52.27696	17.073456	124.3718	2336.8
bor1	22:066:07200	52.27696	17.073456	124.3718	2337.9
bor1	22:066:10800	52.27696	17.073456	124.3718	2333.5
bor1	22:066:14400	52.27696	17.073456	124.3718	2332.1
bor1	22:066:18000	52.27696	17.073456	124.3718	2337.4
bor1	22:066:21600	52.27696	17.073456	124.3718	2347.3
bor1	22:066:25200	52.27696	17.073456	124.3718	2351.6
bor1	22:066:28800	52.27696	17.073456	124.3718	2346.6
bor1	22:066:32400	52.27696	17.073456	124.3718	2341.4
bor1	22:066:36000	52.27696	17.073456	124.3718	2342.2
bor1	22:066:39600	52.27696	17.073456	124.3718	2341.3
bor1	22:066:43200	52.27696	17.073456	124.3718	2342.1
bor1	22:066:46800	52.27696	17.073456	124.3718	2343.2
bor1	22:066:50400	52.27696	17.073456	124.3718	2344.4
bor1	22:066:54000	52.27696	17.073456	124.3718	2347.9
bor1	22:066:57600	52.27696	17.073456	124.3718	2347.4
bor1	22:066:61200	52.27696	17.073456	124.3718	2350.6
bor1	22:066:64800	52.27696	17.073456	124.3718	2354.5
bor1	22:066:68400	52.27696	17.073456	124.3718	2356.8
bor1	22:066:72000	52.27696	17.073456	124.3718	2341.9
bor1	22:066:75600	52.27696	17.073456	124.3718	2341.5
bor1	22:066:79200	52.27696	17.073456	124.3718	2343.2
bor1	22:066:82800	52.27696	17.073456	124.3718	2341
bor1	22:067:00000	52.27696	17.073456	124.3718	2340.8
bor1	22:067:03600	52.27696	17.073456	124.3718	2341.4
bor1	22:067:07200	52.27696	17.073456	124.3718	2344.1
bor1	22:067:10800	52.27696	17.073456	124.3718	2342.6
bor1	22:067:14400	52.27696	17.073456	124.3718	2338.5
bor1	22:067:18000	52.27696	17.073456	124.3718	2345.4
bor1	22:067:21600	52.27696	17.073456	124.3718	2353.9
bor1	22:067:25200	52.27696	17.073456	124.3718	2363
bor1	22:067:28800	52.27696	17.073456	124.3718	2364.1
bor1	22:067:32400	52.27696	17.073456	124.3718	2362.4
bor1	22:067:36000	52.27696	17.073456	124.3718	2364.3
bor1	22:067:39600	52.27696	17.073456	124.3718	2368.1
bor1	22:067:43200	52.27696	17.073456	124.3718	2370.9
bor1	22:067:46800	52.27696	17.073456	124.3718	2370.5
bor1	22:067:50400	52.27696	17.073456	124.3718	2372.7
bor1	22:067:54000	52.27696	17.073456	124.3718	2375.2
bor1	22:067:57600	52.27696	17.073456	124.3718	2373.1
bor1	22:067:61200	52.27696	17.073456	124.3718	2379.3
bor1	22:067:64800	52.27696	17.073456	124.3718	2383.3
bor1	22:067:68400	52.27696	17.073456	124.3718	2382.6
bor1	22:067:72000	52.27696	17.073456	124.3718	2369.1
bor1	22:067:75600	52.27696	17.073456	124.3718	2366.8
bor1	22:067:79200	52.27696	17.073456	124.3718	2370.3
bor1	22:067:82800	52.27696	17.073456	124.3718	2364.8
bor1	22:068:00000	52.27696	17.073456	124.3718	2350.6
bor1	22:068:03600	52.27696	17.073456	124.3718	2349.9
bor1	22:068:07200	52.27696	17.073456	124.3718	2350.1
bor1	22:068:10800	52.27696	17.073456	124.3718	2350
bor1	22:068:14400	52.27696	17.073456	124.3718	2345.4
bor1	22:068:18000	52.27696	17.073456	124.3718	2345.4
bor1	22:068:21600	52.27696	17.073456	124.3718	2347.1
bor1	22:068:25200	52.27696	17.073456	124.3718	2344.3
bor1	22:068:28800	52.27696	17.073456	124.3718	2344.5
bor1	22:068:32400	52.27696	17.073456	124.3718	2345.8
bor1	22:068:36000	52.27696	17.073456	124.3718	2344.7
bor1	22:068:39600	52.27696	17.073456	124.3718	2341.2
bor1	22:068:43200	52.27696	17.073456	124.3718	2339.5
bor1	22:068:46800	52.27696	17.073456	124.3718	2339.2
bor1	22:068:50400	52.27696	17.073456	124.3718	2345.9
bor1	22:068:54000	52.27696	17.073456	124.3718	2353.9
bor1	22:068:57600	52.27696	17.073456	124.3718	2356.6
bor1	22:068:61200	52.27696	17.073456	124.3718	2367.6
bor1	22:068:64800	52.27696	17.073456	124.3718	2373.3
bor1	22:068:68400	52.27696	17.073456	124.3718	2373.4
bor1	22:068:72000	52.27696	17.073456	124.3718	2359.2
bor1	22:068:75600	52.27696	17.073456	124.3718	2359.1
bor1	22:068:79200	52.27696	17.073456	124.3718	2359.9
bor1	22:068:82800	52.27696	17.073456	124.3718	2355
bor1	22:069:00000	52.27696	17.073456	124.3718	2358.7
bor1	22:069:03600	52.27696	17.073456	124.3718	2358.8
bor1	22:069:07200	52.27696	17.073456	124.3718	2360.5
bor1	22:069:10800	52.27696	17.073456	124.3718	2356
bor1	22:069:14400	52.27696	17.073456	124.3718	2348
bor1	22:069:18000	52.27696	17.073456	124.3718	2353.7
bor1	22:069:21600	52.27696	17.073456	124.3718	2358.7
bor1	22:069:25200	52.27696	17.073456	124.3718	2361.7
bor1	22:069:28800	52.27696	17.073456	124.3718	2355.4
bor1	22:069:32400	52.27696	17.073456	124.3718	2349.9
bor1	22:069:36000	52.27696	17.073456	124.3718	2350.3
bor1	22:069:39600	52.27696	17.073456	124.3718	2348.3
bor1	22:069:43200	52.27696	17.073456	124.3718	2350.8
bor1	22:069:46800	52.27696	17.073456	124.3718	2347.7
bor1	22:069:50400	52.27696	17.073456	124.3718	2350.5
bor1	22:069:54000	52.27696	17.073456	124.3718	2351.3
bor1	22:069:57600	52.27696	17.073456	124.3718	2349.3
bor1	22:069:61200	52.27696	17.073456	124.3718	2354
bor1	22:069:64800	52.27696	17.073456	124.3718	2359.2
bor1	22:069:68400	52.27696	17.073456	124.3718	2355.2
bor1	22:069:72000	52.27696	17.073456	124.3718	2342.8
bor1	22:069:75600	52.27696	17.073456	124.3718	2343.6
bor1	22:069:79200	52.27696	17.073456	124.3718	2346.5
bor1	22:069:82800	52.27696	17.073456	124.3718	2342.7
bor1	22:070:00000	52.27696	17.073456	124.3718	2334
bor1	22:070:03600	52.27696	17.073456	124.3718	2341.2
bor1	22:070:07200	52.27696	17.073456	124.3718	2342.3
bor1	22:070:10800	52.27696	17.073456	124.3718	2347
bor1	22:070:14400	52.27696	17.073456	124.3718	2342.6
bor1	22:070:18000	52.27696	17.073456	124.3718	2347.4
bor1	22:070:21600	52.27696	17.073456	124.3718	2351.7
bor1	22:070:25200	52.27696	17.073456	124.3718	2356.7
bor1	22:070:28800	52.27696	17.073456	124.3718	2354.2
bor1	22:070:32400	52.27696	17.073456	124.3718	2349.4
bor1	22:070:36000	52.27696	17.073456	124.3718	2349.9
bor1	22:070:39600	52.27696	17.073456	124.3718	2345.9
bor1	22:070:43200	52.27696	17.073456	124.3718	2347.7
bor1	22:070:46800	52.27696	17.073456	124.3718	2348.9
bor1	22:070:50400	52.27696	17.073456	124.3718	2350.5
bor1	22:070:54000	52.27696	17.073456	124.3718	2353.5
bor1	22:070:57600	52.27696	17.073456	124.3718	2349.8
bor1	22:070:61200	52.27696	17.073456	124.3718	2350
bor1	22:070:64800	52.27696	17.073456	124.3718	2356.6
bor1	22:070:68400	52.27696	17.073456	124.3718	2355
bor1	22:070:72000	52.27696	17.073456	124.3718	2340.9
bor1	22:070:75600	52.27696	17.073456	124.3718	2342.6
bor1	22:070:79200	52.27696	17.073456	124.3718	2343.2
bor1	22:070:82800	52.27696	17.073456	124.3718	2340.9
bor1	22:071:00000	52.27696	17.073456	124.3718	2332.7
bor1	22:071:03600	52.27696	17.073456	124.3718	2342.9
bor1	22:071:07200	52.27696	17.073456	124.3718	2346.5
bor1	22:071:10800	52.27696	17.073456	124.3718	2345.5
bor1	22:071:14400	52.27696	17.073456	124.3718	2340.6
bor1	22:071:18000	52.27696	17.073456	124.3718	2345.8
bor1	22:071:21600	52.27696	17.073456	124.3718	2351.8
bor1	22:071:25200	52.27696	17.073456	124.3718	2353.8
bor1	22:071:28800	52.27696	17.073456	124.3718	2350.1
bor1	22:071:32400	52.27696	17.073456	124.3718	2345.2
bor1	22:071:36000	52.27696	17.073456	124.3718	2345.9
bor1	22:071:39600	52.27696	17.073456	124.3718	2343.3
bor1	22:071:43200	52.27696	17.073456	124.3718	2344.2
bor1	22:071:46800	52.27696	17.073456	124.3718	2344.6
bor1	22:071:50400	52.27696	17.073456	124.3718	2349.7
bor1	22:071:54000	52.27696	17.073456	124.3718	2351.7
bor1	22:071:57600	52.27696	17.073456	124.3718	2347.6
bor1	22:071:61200	52.27696	17.073456	124.3718	2346.9
bor1	22:071:64800	52.27696	17.073456	124.3718	2353.9
bor1	22:071:68400	52.27696	17.073456	124.3718	2348.6
bor1	22:071:72000	52.27696	17.073456	124.3718	2336.7
bor1	22:071:75600	52.27696	17.073456	124.3718	2337.8
bor1	22:071:79200	52.27696	17.073456	124.3718	2339.5
bor1	22:071:82800	52.27696	17.073456	124.3718	2343.8
bor1	22:072:00000	52.27696	17.073456	124.3718	2329.1
bor1	22:072:03600	52.27696	17.073456	124.3718	2343.1
bor1	22:072:07200	52.27696	17.073456	124.3718	2343.6
bor1	22:072:10800	52.27696	17.073456	124.3718	2340.4
bor1	22:072:14400	52.27696	17.073456	124.3718	2333.3
bor1	22:072:18000	52.27696	17.073456	124.3718	2339.4
bor1	22:072:21600	52.27696	17.073456	124.3718	2347.1
bor1	22:072:25200	52.27696	17.073456	124.3718	2350.1
bor1	22:072:28800	52.27696	17.073456	124.3718	2350.1
bor1	22:072:32400	52.27696	17.073456	124.3718	2350.5
bor1	22:072:36000	52.27696	17.073456	124.3718	2348
bor1	22:072:39600	52.27696	17.073456	124.3718	2343.7
bor1	22:072:43200	52.27696	17.073456	124.3718	2343.7
bor1	22:072:46800	52.27696	17.073456	124.3718	2343.6
bor1	22:072:50400	52.27696	17.073456	124.3718	2348.3
bor1	22:072:54000	52.27696	17.073456	124.3718	2341.9
bor1	22:072:57600	52.27696	17.073456	124.3718	2337.8
bor1	22:072:61200	52.27696	17.073456	124.3718	2340.1
bor1	22:072:64800	52.27696	17.073456	124.3718	2348.1
bor1	22:072:68400	52.27696	17.073456	124.3718	2343.5
bor1	22:072:72000	52.27696	17.073456	124.3718	2332.9
bor1	22:072:75600	52.27696	17.073456	124.3718	2335.3
bor1	22:072:79200	52.27696	17.073456	124.3718	2334.7
bor1	22:072:82800	52.27696	17.073456	124.3718	2335.2
bor1	22:073:00000	52.27696	17.073456	124.3718	2323.2
bor1	22:073:03600	52.27696	17.073456	124.3718	2333
bor1	22:073:07200	52.27696	17.073456	124.3718	2337
bor1	22:073:10800	52.27696	17.073456	124.3718	2337.2
bor1	22:073:14400	52.27696	17.073456	124.3718	2335.6
bor1	22:073:18000	52.27696	17.073456	124.3718	2347.5
bor1	22:073:21600	52.27696	17.073456	124.3718	2355.1
bor1	22:073:25200	52.27696	17.073456	124.3718	2355.1
bor1	22:073:28800	52.27696	17.073456	124.3718	2350.7
bor1	22:073:32400	52.27696	17.073456	124.3718	2347
bor1	22:073:36000	52.27696	17.073456	124.3718	2343
bor1	22:073:39600	52.27696	17.073456	124.3718	2335.3
bor1	22:073:43200	52.27696	17.073456	124.3718	2338.8
bor1	22:073:46800	52.27696	17.073456	124.3718	2340.1
bor1	22:073:50400	52.27696	17.073456	124.3718	2346.5
bor1	22:073:54000	52.27696	17.073456	124.3718	2349.2
bor1	22:073:57600	52.27696	17.073456	124.3718	2346.7
bor1	22:073:61200	52.27696	17.073456	124.3718	2353.5
bor1	22:073:64800	52.27696	17.073456	124.3718	2376.5
bor1	22:073:68400	52.27696	17.073456	124.3718	2373.7
bor1	22:073:72000	52.27696	17.073456	124.3718	2350.8
bor1	22:073:75600	52.27696	17.073456	124.3718	2356.1
bor1	22:073:79200	52.27696	17.073456	124.3718	2376.5
bor1	22:073:82800	52.27696	17.073456	124.3718	2387.1
bor1	22:074:00000	52.27696	17.073456	124.3718	2380.1
bor1	22:074:03600	52.27696	17.073456	124.3718	2396
bor1	22:074:07200	52.27696	17.073456	124.3718	2397
bor1	22:074:10800	52.27696	17.073456	124.3718	2399.5
bor1	22:074:14400	52.27696	17.073456	124.3718	2400.4
bor1	22:074:18000	52.27696	17.073456	124.3718	2411
bor1	22:074:21600	52.27696	17.073456	124.3718	2418.5
bor1	22:074:25200	52.27696	17.073456	124.3718	2410.8
bor1	22:074:28800	52.27696	17.073456	124.3718	2403.6
bor1	22:074:32400	52.27696	17.073456	124.3718	2399.1
bor1	22:074:36000	52.27696	17.073456	124.3718	2393.4
bor1	22:074:39600	52.27696	17.073456	124.3718	2384.6
bor1	22:074:43200	52.27696	17.073456	124.3718	2385.5
bor1	22:074:46800	52.27696	17.073456	124.3718	2387.3
bor1	22:074:50400	52.27696	17.073456	124.3718	2392.7
bor1	22:074:54000	52.27696	17.073456	124.3718	2389.6
bor1	22:074:57600	52.27696	17.073456	124.3718	2384
bor1	22:074:61200	52.27696	17.073456	124.3718	2382.6
bor1	22:074:64800	52.27696	17.073456	124.3718	2391.3
bor1	22:074:68400	52.27696	17.073456	124.3718	2388.8
bor1	22:074:72000	52.27696	17.073456	124.3718	2378.9
bor1	22:074:75600	52.27696	17.073456	124.3718	2381.5
bor1	22:074:79200	52.27696	17.073456	124.3718	2383.4
bor1	22:074:82800	52.27696	17.073456	124.3718	2383.5
bor1	22:075:00000	52.27696	17.073456	124.3718	2377.9
bor1	22:075:03600	52.27696	17.073456	124.3718	2385.4
bor1	22:075:07200	52.27696	17.073456	124.3718	2390.5
bor1	22:075:10800	52.27696	17.073456	124.3718	2387.1
bor1	22:075:14400	52.27696	17.073456	124.3718	2379.1
bor1	22:075:18000	52.27696	17.073456	124.3718	2387.5
bor1	22:075:21600	52.27696	17.073456	124.3718	2394.9
bor1	22:075:25200	52.27696	17.073456	124.3718	2391.5
bor1	22:075:28800	52.27696	17.073456	124.3718	2390.1
bor1	22:075:32400	52.27696	17.073456	124.3718	2384.6
bor1	22:075:36000	52.27696	17.073456	124.3718	2382.4
bor1	22:075:39600	52.27696	17.073456	124.3718	2375.1
bor1	22:075:43200	52.27696	17.073456	124.3718	2378
bor1	22:075:46800	52.27696	17.073456	124.3718	2378.9
bor1	22:075:50400	52.27696	17.073456	124.3718	2382.8
bor1	22:075:54000	52.27696	17.073456	124.3718	2378.6
bor1	22:075:57600	52.27696	17.073456	124.3718	2375.3
bor1	22:075:61200	52.27696	17.073456	124.3718	2376.6
bor1	22:075:64800	52.27696	17.073456	124.3718	2387
bor1	22:075:68400	52.27696	17.073456	124.3718	2381.8
bor1	22:075:72000	52.27696	17.073456	124.3718	2370.6
bor1	22:075:75600	52.27696	17.073456	124.3718	2376.1
bor1	22:075:79200	52.27696	17.073456	124.3718	2378
bor1	22:075:82800	52.27696	17.073456	124.3718	2374.7
bor1	22:076:00000	52.27696	17.073456	124.3718	2358.4
bor1	22:076:03600	52.27696	17.073456	124.3718	2370.6
bor1	22:076:07200	52.27696	17.073456	124.3718	2370.5
bor1	22:076:10800	52.27696	17.073456	124.3718	2366.3
bor1	22:076:14400	52.27696	17.073456	124.3718	2363.6
bor1	22:076:18000	52.27696	17.073456	124.3718	2370.2
bor1	22:076:21600	52.27696	17.073456	124.3718	2379.7
bor1	22:076:25200	52.27696	17.073456	124.3718	2379.7
bor1	22:076:28800	52.27696	17.073456	124.3718	2378.2
bor1	22:076:32400	52.27696	17.073456	124.3718	2371.8
bor1	22:076:36000	52.27696	17.073456	124.3718	2365.1
bor1	22:076:39600	52.27696	17.073456	124.3718	2347.1
bor1	22:076:43200	52.27696	17.073456	124.3718	2347.2
bor1	22:076:46800	52.27696	17.073456	124.3718	2346.9
bor1	22:076:50400	52.27696	17.073456	124.3718	2355.6
bor1	22:076:54000	52.27696	17.073456	124.3718	2355.4
bor1	22:076:57600	52.27696	17.073456	124.3718	2356.5
bor1	22:076:61200	52.27696	17.073456	124.3718	2362.1
bor1	22:076:64800	52.27696	17.073456	124.3718	2371.8
bor1	22:076:68400	52.27696	17.073456	124.3718	2362
bor1	22:076:72000	52.27696	17.073456	124.3718	2354.3
bor1	22:076:75600	52.27696	17.073456	124.3718	2362.3
bor1	22:076:79200	52.27696	17.073456	124.3718	2360.9
bor1	22:076:82800	52.27696	17.073456	124.3718	2359.6
bor1	22:077:00000	52.27696	17.073456	124.3718	2347.3
bor1	22:077:03600	52.27696	17.073456	124.3718	2357.4
bor1	22:077:07200	52.27696	17.073456	124.3718	2360
bor1	22:077:10800	52.27696	17.073456	124.3718	2357.2
bor1	22:077:14400	52.27696	17.073456	124.3718	2361.2
bor1	22:077:18000	52.27696	17.073456	124.3718	2368.6
bor1	22:077:21600	52.27696	17.073456	124.3718	2379
bor1	22:077:25200	52.27696	17.073456	124.3718	2378.9
bor1	22:077:28800	52.27696	17.073456	124.3718	2375.5
bor1	22:077:32400	52.27696	17.073456	124.3718	2374.8
bor1	22:077:36000	52.27696	17.073456	124.3718	2370.2
bor1	22:077:39600	52.27696	17.073456	124.3718	2369.4
bor1	22:077:43200	52.27696	17.073456	124.3718	2373.3
bor1	22:077:46800	52.27696	17.073456	124.3718	2380.3
bor1	22:077:50400	52.27696	17.073456	124.3718	2393.1
bor1	22:077:54000	52.27696	17.073456	124.3718	2391.6
bor1	22:077:57600	52.27696	17.073456	124.3718	2395.2
bor1	22:077:61200	52.27696	17.073456	124.3718	2400.2
bor1	22:077:64800	52.27696	17.073456	124.3718	2409.5
bor1	22:077:68400	52.27696	17.073456	124.3718	2397.6
bor1	22:077:72000	52.27696	17.073456	124.3718	2387.6
bor1	22:077:75600	52.27696	17.073456	124.3718	2391
bor1	22:077:79200	52.27696	17.073456	124.3718	2388.3
bor1	22:077:82800	52.27696	17.073456	124.3718	2381.6
bor1	22:078:00000	52.27696	17.073456	124.3718	2372.6
bor1	22:078:03600	52.27696	17.073456	124.3718	2384.3
bor1	22:078:07200	52.27696	17.073456	124.3718	2396.3
bor1	22:078:10800	52.27696	17.073456	124.3718	2395.8
bor1	22:078:14400	52.27696	17.073456	124.3718	2398.6
bor1	22:078:18000	52.27696	17.073456	124.3718	2408.4
bor1	22:078:21600	52.27696	17.073456	124.3718	2411.1
bor1	22:078:25200	52.27696	17.073456	124.3718	2406.4
bor1	22:078:28800	52.27696	17.073456	124.3718	2402.4
bor1	22:078:32400	52.27696	17.073456	124.3718	2394.1
bor1	22:078:36000	52.27696	17.073456	124.3718	2381.6
bor1	22:078:39600	52.27696	17.073456	124.3718	2371
bor1	22:078:43200	52.27696	17.073456	124.3718	2373.5
bor1	22:078:46800	52.27696	17.073456	124.3718	2373.7
bor1	22:078:50400	52.27696	17.073456	124.3718	2378.2
bor1	22:078:54000	52.27696	17.073456	124.3718	2376.5
bor1	22:078:57600	52.27696	17.073456	124.3718	2376.5
bor1	22:078:61200	52.27696	17.073456	124.3718	2383.6
bor1	22:078:64800	52.27696	17.073456	124.3718	2395.3
bor1	22:078:68400	52.27696	17.073456	124.3718	2381.7
bor1	22:078:72000	52.27696	17.073456	124.3718	2372.4
bor1	22:078:75600	52.27696	17.073456	124.3718	2374.9
bor1	22:078:79200	52.27696	17.073456	124.3718	2372.8
bor1	22:078:82800	52.27696	17.073456	124.3718	2368.1
bor1	22:079:00000	52.27696	17.073456	124.3718	2357.3
bor1	22:079:03600	52.27696	17.073456	124.3718	2367.5
bor1	22:079:07200	52.27696	17.073456	124.3718	2370.6
bor1	22:079:10800	52.27696	17.073456	124.3718	2367.9
bor1	22:079:14400	52.27696	17.073456	124.3718	2367.3
bor1	22:079:18000	52.27696	17.073456	124.3718	2371.9
bor1	22:079:21600	52.27696	17.073456	124.3718	2378.9
bor1	22:079:25200	52.27696	17.073456	124.3718	2377.6
bor1	22:079:28800	52.27696	17.073456	124.3718	2375.4
bor1	22:079:32400	52.27696	17.073456	124.3718	2369.6
bor1	22:079:36000	52.27696	17.073456	124.3718	2364.6
bor1	22:079:39600	52.27696	17.073456	124.3718	2359.4
bor1	22:079:43200	52.27696	17.073456	124.3718	2365.4
bor1	22:079:46800	52.27696	17.073456	124.3718	2364.6
bor1	22:079:50400	52.27696	17.073456	124.3718	2372.4
bor1	22:079:54000	52.27696	17.073456	124.3718	2364.4
bor1	22:079:57600	52.27696	17.073456	124.3718	2365
bor1	22:079:61200	52.27696	17.073456	124.3718	2374.6
bor1	22:079:64800	52.27696	17.073456	124.3718	2378.4
bor1	22:079:68400	52.27696	17.073456	124.3718	2365.2
bor1	22:079:72000	52.27696	17.073456	124.3718	2360.4
bor1	22:079:75600	52.27696	17.073456	124.3718	2363.6
bor1	22:079:79200	52.27696	17.073456	124.3718	2363.3
bor1	22:079:82800	52.27696	17.073456	124.3718	2358.6
bor1	22:080:00000	52.27696	17.073456	124.3718	2349.6
bor1	22:080:03600	52.27696	17.073456	124.3718	2355.6
bor1	22:080:07200	52.27696	17.073456	124.3718	2359.3
bor1	22:080:10800	52.27696	17.073456	124.3718	2356.9
bor1	22:080:14400	52.27696	17.073456	124.3718	2356
bor1	22:080:18000	52.27696	17.073456	124.3718	2361.6
bor1	22:080:21600	52.27696	17.073456	124.3718	2365.7
bor1	22:080:25200	52.27696	17.073456	124.3718	2366
bor1	22:080:28800	52.27696	17.073456	124.3718	2364.6
bor1	22:080:32400	52.27696	17.073456	124.3718	2364.4
bor1	22:080:36000	52.27696	17.073456	124.3718	2359.2
bor1	22:080:39600	52.27696	17.073456	124.3718	2353.9
bor1	22:080:43200	52.27696	17.073456	124.3718	2358.3
bor1	22:080:46800	52.27696	17.073456	124.3718	2358.4
bor1	22:080:50400	52.27696	17.073456	124.3718	2368.6
bor1	22:080:54000	52.27696	17.073456	124.3718	2359.9
bor1	22:080:57600	52.27696	17.073456	124.3718	2360.9
bor1	22:080:61200	52.27696	17.073456	124.3718	2369.6
bor1	22:080:64800	52.27696	17.073456	124.3718	2375.5
bor1	22:080:68400	52.27696	17.073456	124.3718	2363.5
bor1	22:080:72000	52.27696	17.073456	124.3718	2358.8
bor1	22:080:75600	52.27696	17.073456	124.3718	2364.9
bor1	22:080:79200	52.27696	17.073456	124.3718	2366.3
bor1	22:080:82800	52.27696	17.073456	124.3718	2364.4
bor1	22:081:00000	52.27696	17.073456	124.3718	2356.3
bor1	22:081:03600	52.27696	17.073456	124.3718	2361.3
bor1	22:081:07200	52.27696	17.073456	124.3718	2368
bor1	22:081:10800	52.27696	17.073456	124.3718	2363.1
bor1	22:081:14400	52.27696	17.073456	124.3718	2364.2
bor1	22:081:18000	52.27696	17.073456	124.3718	2368.8
bor1	22:081:21600	52.27696	17.073456	124.3718	2376.2
bor1	22:081:25200	52.27696	17.073456	124.3718	2373.4
bor1	22:081:28800	52.27696	17.073456	124.3718	2371.3
bor1	22:081:32400	52.27696	17.073456	124.3718	2371.6
bor1	22:081:36000	52.27696	17.073456	124.3718	2365.3
bor1	22:081:39600	52.27696	17.073456	124.3718	2359.2
bor1	22:081:43200	52.27696	17.073456	124.3718	2362.6
bor1	22:081:46800	52.27696	17.073456	124.3718	2360.4
bor1	22:081:50400	52.27696	17.073456	124.3718	2367.3
bor1	22:081:54000	52.27696	17.073456	124.3718	2356.7
bor1	22:081:57600	52.27696	17.073456	124.3718	2357.5
bor1	22:081:61200	52.27696	17.073456	124.3718	2365.6
bor1	22:081:64800	52.27696	17.073456	124.3718	2367.9
bor1	22:081:68400	52.27696	17.073456	124.3718	2349
bor1	22:081:72000	52.27696	17.073456	124.3718	2347
bor1	22:081:75600	52.27696	17.073456	124.3718	2350.9
bor1	22:081:79200	52.27696	17.073456	124.3718	2350.5
bor1	22:081:82800	52.27696	17.073456	124.3718	2346.3
bor1	22:082:00000	52.27696	17.073456	124.3718	2338.7
bor1	22:082:03600	52.27696	17.073456	124.3718	2342.6
bor1	22:082:07200	52.27696	17.073456	124.3718	2347.4
bor1	22:082:10800	52.27696	17.073456	124.3718	2342
bor1	22:082:14400	52.27696	17.073456	124.3718	2344.7
bor1	22:082:18000	52.27696	17.073456	124.3718	2348.4
bor1	22:082:21600	52.27696	17.073456	124.3718	2354.4
bor1	22:082:25200	52.27696	17.073456	124.3718	2355.1
bor1	22:082:28800	52.27696	17.073456	124.3718	2352.2
bor1	22:082:32400	52.27696	17.073456	124.3718	2352.6
bor1	22:082:36000	52.27696	17.073456	124.3718	2346
bor1	22:082:39600	52.27696	17.073456	124.3718	2340.4
bor1	22:082:43200	52.27696	17.073456	124.3718	2345.1
bor1	22:082:46800	52.27696	17.073456	124.3718	2341.9
bor1	22:082:50400	52.27696	17.073456	124.3718	2350.8
bor1	22:082:54000	52.27696	17.073456	124.3718	2345.1
bor1	22:082:57600	52.27696	17.073456	124.3718	2348.1
bor1	22:082:61200	52.27696	17.073456	124.3718	2358.7
bor1	22:082:64800	52.27696	17.073456	124.3718	2371.5
bor1	22:082:68400	52.27696	17.073456	124.3718	2353.3
bor1	22:082:72000	52.27696	17.073456	124.3718	2348.5
bor1	22:082:75600	52.27696	17.073456	124.3718	2355.7
bor1	22:082:79200	52.27696	17.073456	124.3718	2356.5
bor1	22:082:82800	52.27696	17.073456	124.3718	2351.7
bor1	22:083:00000	52.27696	17.073456	124.3718	2351.1
bor1	22:083:03600	52.27696	17.073456	124.3718	2358.5
bor1	22:083:07200	52.27696	17.073456	124.3718	2354.7
bor1	22:083:10800	52.27696	17.073456	124.3718	2349.1
bor1	22:083:14400	52.27696	17.073456	124.3718	2353.1
bor1	22:083:18000	52.27696	17.073456	124.3718	2351.3
bor1	22:083:21600	52.27696	17.073456	124.3718	2356.1
bor1	22:083:25200	52.27696	17.073456	124.3718	2355.8
bor1	22:083:28800	52.27696	17.073456	124.3718	2351.6
bor1	22:083:32400	52.27696	17.073456	124.3718	2355.3
bor1	22:083:36000	52.27696	17.073456	124.3718	2358.3
bor1	22:083:39600	52.27696	17.073456	124.3718	2347.4
bor1	22:083:43200	52.27696	17.073456	124.3718	2353.7
bor1	22:083:46800	52.27696	17.073456	124.3718	2359.9
bor1	22:083:50400	52.27696	17.073456	124.3718	2366.6
bor1	22:083:54000	52.27696	17.073456	124.3718	2360.5
bor1	22:083:57600	52.27696	17.073456	124.3718	2366.9
bor1	22:083:61200	52.27696	17.073456	124.3718	2373
bor1	22:083:64800	52.27696	17.073456	124.3718	2376.5
bor1	22:083:68400	52.27696	17.073456	124.3718	2361.6
bor1	22:083:72000	52.27696	17.073456	124.3718	2358.5
bor1	22:083:75600	52.27696	17.073456	124.3718	2362.8
bor1	22:083:79200	52.27696	17.073456	124.3718	2365.2
bor1	22:083:82800	52.27696	17.073456	124.3718	2355.9
bor1	22:084:00000	52.27696	17.073456	124.3718	2353.5
bor1	22:084:03600	52.27696	17.073456	124.3718	2357.6
bor1	22:084:07200	52.27696	17.073456	124.3718	2360.9
bor1	22:084:10800	52.27696	17.073456	124.3718	2356
bor1	22:084:14400	52.27696	17.073456	124.3718	2357.4
bor1	22:084:18000	52.27696	17.073456	124.3718	2356.4
bor1	22:084:21600	52.27696	17.073456	124.3718	2355.9
[truncated: 6,761 more rows]
