# Supplementary material for: TransXLT: A novel ZTD prediction method with SASR-based data reconstruction
Source: iScience. 2025 Mar 31;28(5):112328. doi: 10.1016/j.isci.2025.112328 (PMC12019023; doi:10.1016/j.isci.2025.112328)
Supplement: Data S1. Raw IGS-ZTD data used in the study, related to STAR Methods [file mmc2.zip › GRAZ_selected_data.csv]

Site	Epoch	lat	lon	H	TROTOT
graz	22:001:00000	47.06713	15.493481	538.29895	2249.1
graz	22:001:03600	47.06713	15.493481	538.29895	2257.8
graz	22:001:07200	47.06713	15.493481	538.29895	2257.1
graz	22:001:10800	47.06713	15.493481	538.29895	2258.2
graz	22:001:14400	47.06713	15.493481	538.29895	2261.2
graz	22:001:18000	47.06713	15.493481	538.29895	2261.6
graz	22:001:21600	47.06713	15.493481	538.29895	2272.6
graz	22:001:25200	47.06713	15.493481	538.29895	2282.7
graz	22:001:28800	47.06713	15.493481	538.29895	2279.6
graz	22:001:32400	47.06713	15.493481	538.29895	2278.7
graz	22:001:36000	47.06713	15.493481	538.29895	2275.9
graz	22:001:39600	47.06713	15.493481	538.29895	2269.4
graz	22:001:43200	47.06713	15.493481	538.29895	2271.5
graz	22:001:46800	47.06713	15.493481	538.29895	2269.7
graz	22:001:50400	47.06713	15.493481	538.29895	2271.9
graz	22:001:54000	47.06713	15.493481	538.29895	2273.4
graz	22:001:57600	47.06713	15.493481	538.29895	2276.8
graz	22:001:61200	47.06713	15.493481	538.29895	2276.7
graz	22:001:64800	47.06713	15.493481	538.29895	2271
graz	22:001:68400	47.06713	15.493481	538.29895	2271.2
graz	22:001:72000	47.06713	15.493481	538.29895	2274.2
graz	22:001:75600	47.06713	15.493481	538.29895	2270.9
graz	22:001:79200	47.06713	15.493481	538.29895	2270.3
graz	22:001:82800	47.06713	15.493481	538.29895	2276.1
graz	22:002:00000	47.06713	15.493481	538.29895	2272.4
graz	22:002:03600	47.06713	15.493481	538.29895	2271.4
graz	22:002:07200	47.06713	15.493481	538.29895	2267
graz	22:002:10800	47.06713	15.493481	538.29895	2264.5
graz	22:002:14400	47.06713	15.493481	538.29895	2259.8
graz	22:002:18000	47.06713	15.493481	538.29895	2256.9
graz	22:002:21600	47.06713	15.493481	538.29895	2256.7
graz	22:002:25200	47.06713	15.493481	538.29895	2256.3
graz	22:002:28800	47.06713	15.493481	538.29895	2250
graz	22:002:32400	47.06713	15.493481	538.29895	2245.9
graz	22:002:36000	47.06713	15.493481	538.29895	2242.2
graz	22:002:39600	47.06713	15.493481	538.29895	2235.7
graz	22:002:43200	47.06713	15.493481	538.29895	2238.9
graz	22:002:46800	47.06713	15.493481	538.29895	2239.8
graz	22:002:50400	47.06713	15.493481	538.29895	2244.5
graz	22:002:54000	47.06713	15.493481	538.29895	2242.3
graz	22:002:57600	47.06713	15.493481	538.29895	2244.4
graz	22:002:61200	47.06713	15.493481	538.29895	2250.1
graz	22:002:64800	47.06713	15.493481	538.29895	2258.3
graz	22:002:68400	47.06713	15.493481	538.29895	2267
graz	22:002:72000	47.06713	15.493481	538.29895	2253.2
graz	22:002:75600	47.06713	15.493481	538.29895	2251.8
graz	22:002:79200	47.06713	15.493481	538.29895	2245.6
graz	22:002:82800	47.06713	15.493481	538.29895	2254.8
graz	22:003:00000	47.06713	15.493481	538.29895	2246.6
graz	22:003:03600	47.06713	15.493481	538.29895	2252.2
graz	22:003:07200	47.06713	15.493481	538.29895	2253.2
graz	22:003:10800	47.06713	15.493481	538.29895	2255.7
graz	22:003:14400	47.06713	15.493481	538.29895	2246.7
graz	22:003:18000	47.06713	15.493481	538.29895	2244
graz	22:003:21600	47.06713	15.493481	538.29895	2249.8
graz	22:003:25200	47.06713	15.493481	538.29895	2258.8
graz	22:003:28800	47.06713	15.493481	538.29895	2242.5
graz	22:003:32400	47.06713	15.493481	538.29895	2245.9
graz	22:003:36000	47.06713	15.493481	538.29895	2251.1
graz	22:003:39600	47.06713	15.493481	538.29895	2246.3
graz	22:003:43200	47.06713	15.493481	538.29895	2259.4
graz	22:003:46800	47.06713	15.493481	538.29895	2258.8
graz	22:003:50400	47.06713	15.493481	538.29895	2254.5
graz	22:003:54000	47.06713	15.493481	538.29895	2256.7
graz	22:003:57600	47.06713	15.493481	538.29895	2263.1
graz	22:003:61200	47.06713	15.493481	538.29895	2266
graz	22:003:64800	47.06713	15.493481	538.29895	2257.4
graz	22:003:68400	47.06713	15.493481	538.29895	2257.7
graz	22:003:72000	47.06713	15.493481	538.29895	2255.9
graz	22:003:75600	47.06713	15.493481	538.29895	2256.6
graz	22:003:79200	47.06713	15.493481	538.29895	2247.5
graz	22:003:82800	47.06713	15.493481	538.29895	2253.3
graz	22:004:00000	47.06713	15.493481	538.29895	2247.8
graz	22:004:03600	47.06713	15.493481	538.29895	2251.2
graz	22:004:07200	47.06713	15.493481	538.29895	2250.6
graz	22:004:10800	47.06713	15.493481	538.29895	2252.6
graz	22:004:14400	47.06713	15.493481	538.29895	2252.1
graz	22:004:18000	47.06713	15.493481	538.29895	2251.9
graz	22:004:21600	47.06713	15.493481	538.29895	2252.5
graz	22:004:25200	47.06713	15.493481	538.29895	2258
graz	22:004:28800	47.06713	15.493481	538.29895	2258.5
graz	22:004:32400	47.06713	15.493481	538.29895	2260.5
graz	22:004:36000	47.06713	15.493481	538.29895	2264.1
graz	22:004:39600	47.06713	15.493481	538.29895	2255.8
graz	22:004:43200	47.06713	15.493481	538.29895	2257.8
graz	22:004:46800	47.06713	15.493481	538.29895	2250
graz	22:004:50400	47.06713	15.493481	538.29895	2242.2
graz	22:004:54000	47.06713	15.493481	538.29895	2231.6
graz	22:004:57600	47.06713	15.493481	538.29895	2233.6
graz	22:004:61200	47.06713	15.493481	538.29895	2235.5
graz	22:004:64800	47.06713	15.493481	538.29895	2228.8
graz	22:004:68400	47.06713	15.493481	538.29895	2233
graz	22:004:72000	47.06713	15.493481	538.29895	2229.4
graz	22:004:75600	47.06713	15.493481	538.29895	2230.3
graz	22:004:79200	47.06713	15.493481	538.29895	2219.5
graz	22:004:82800	47.06713	15.493481	538.29895	2217.7
graz	22:005:00000	47.06713	15.493481	538.29895	NaN
graz	22:005:03600	47.06713	15.493481	538.29895	NaN
graz	22:005:07200	47.06713	15.493481	538.29895	NaN
graz	22:005:10800	47.06713	15.493481	538.29895	NaN
graz	22:005:14400	47.06713	15.493481	538.29895	NaN
graz	22:005:18000	47.06713	15.493481	538.29895	NaN
graz	22:005:21600	47.06713	15.493481	538.29895	NaN
graz	22:005:25200	47.06713	15.493481	538.29895	NaN
graz	22:005:28800	47.06713	15.493481	538.29895	NaN
graz	22:005:32400	47.06713	15.493481	538.29895	NaN
graz	22:005:36000	47.06713	15.493481	538.29895	NaN
graz	22:005:39600	47.06713	15.493481	538.29895	NaN
graz	22:005:43200	47.06713	15.493481	538.29895	NaN
graz	22:005:46800	47.06713	15.493481	538.29895	NaN
graz	22:005:50400	47.06713	15.493481	538.29895	NaN
graz	22:005:54000	47.06713	15.493481	538.29895	NaN
graz	22:005:57600	47.06713	15.493481	538.29895	NaN
graz	22:005:61200	47.06713	15.493481	538.29895	NaN
graz	22:005:64800	47.06713	15.493481	538.29895	NaN
graz	22:005:68400	47.06713	15.493481	538.29895	NaN
graz	22:005:72000	47.06713	15.493481	538.29895	NaN
graz	22:005:75600	47.06713	15.493481	538.29895	NaN
graz	22:005:79200	47.06713	15.493481	538.29895	NaN
graz	22:005:82800	47.06713	15.493481	538.29895	NaN
graz	22:006:00000	47.06713	15.493481	538.29895	2228.2
graz	22:006:03600	47.06713	15.493481	538.29895	2229.6
graz	22:006:07200	47.06713	15.493481	538.29895	2227.8
graz	22:006:10800	47.06713	15.493481	538.29895	2224.5
graz	22:006:14400	47.06713	15.493481	538.29895	2221.9
graz	22:006:18000	47.06713	15.493481	538.29895	2223.4
graz	22:006:21600	47.06713	15.493481	538.29895	2225.6
graz	22:006:25200	47.06713	15.493481	538.29895	2229.9
graz	22:006:28800	47.06713	15.493481	538.29895	2223.6
graz	22:006:32400	47.06713	15.493481	538.29895	2220.8
graz	22:006:36000	47.06713	15.493481	538.29895	2221.2
graz	22:006:39600	47.06713	15.493481	538.29895	2215
graz	22:006:43200	47.06713	15.493481	538.29895	2222.6
graz	22:006:46800	47.06713	15.493481	538.29895	2218
graz	22:006:50400	47.06713	15.493481	538.29895	2214.7
graz	22:006:54000	47.06713	15.493481	538.29895	2212.6
graz	22:006:57600	47.06713	15.493481	538.29895	2218.4
graz	22:006:61200	47.06713	15.493481	538.29895	2225.6
graz	22:006:64800	47.06713	15.493481	538.29895	2221.1
graz	22:006:68400	47.06713	15.493481	538.29895	2223.5
graz	22:006:72000	47.06713	15.493481	538.29895	2223.4
graz	22:006:75600	47.06713	15.493481	538.29895	2219.6
graz	22:006:79200	47.06713	15.493481	538.29895	2211.5
graz	22:006:82800	47.06713	15.493481	538.29895	2217.3
graz	22:007:00000	47.06713	15.493481	538.29895	2225.7
graz	22:007:03600	47.06713	15.493481	538.29895	2227.6
graz	22:007:07200	47.06713	15.493481	538.29895	2226
graz	22:007:10800	47.06713	15.493481	538.29895	2223.8
graz	22:007:14400	47.06713	15.493481	538.29895	2217.5
graz	22:007:18000	47.06713	15.493481	538.29895	2213.1
graz	22:007:21600	47.06713	15.493481	538.29895	2215.3
graz	22:007:25200	47.06713	15.493481	538.29895	2217.4
graz	22:007:28800	47.06713	15.493481	538.29895	2211.6
graz	22:007:32400	47.06713	15.493481	538.29895	2210.9
graz	22:007:36000	47.06713	15.493481	538.29895	2213.8
graz	22:007:39600	47.06713	15.493481	538.29895	2210
graz	22:007:43200	47.06713	15.493481	538.29895	2213.8
graz	22:007:46800	47.06713	15.493481	538.29895	2211.3
graz	22:007:50400	47.06713	15.493481	538.29895	2209.8
graz	22:007:54000	47.06713	15.493481	538.29895	2212.9
graz	22:007:57600	47.06713	15.493481	538.29895	2214.7
graz	22:007:61200	47.06713	15.493481	538.29895	2212.5
graz	22:007:64800	47.06713	15.493481	538.29895	2201.4
graz	22:007:68400	47.06713	15.493481	538.29895	2205.8
graz	22:007:72000	47.06713	15.493481	538.29895	2201.6
graz	22:007:75600	47.06713	15.493481	538.29895	2199.9
graz	22:007:79200	47.06713	15.493481	538.29895	2194.6
graz	22:007:82800	47.06713	15.493481	538.29895	2201.4
graz	22:008:00000	47.06713	15.493481	538.29895	2213.8
graz	22:008:03600	47.06713	15.493481	538.29895	2216.9
graz	22:008:07200	47.06713	15.493481	538.29895	2216.1
graz	22:008:10800	47.06713	15.493481	538.29895	2214.2
graz	22:008:14400	47.06713	15.493481	538.29895	2216.1
graz	22:008:18000	47.06713	15.493481	538.29895	2216.9
graz	22:008:21600	47.06713	15.493481	538.29895	2216.9
graz	22:008:25200	47.06713	15.493481	538.29895	2219.9
graz	22:008:28800	47.06713	15.493481	538.29895	2217
graz	22:008:32400	47.06713	15.493481	538.29895	2217.8
graz	22:008:36000	47.06713	15.493481	538.29895	2224.4
graz	22:008:39600	47.06713	15.493481	538.29895	2223
graz	22:008:43200	47.06713	15.493481	538.29895	2222
graz	22:008:46800	47.06713	15.493481	538.29895	2218.7
graz	22:008:50400	47.06713	15.493481	538.29895	2214.4
graz	22:008:54000	47.06713	15.493481	538.29895	2216
graz	22:008:57600	47.06713	15.493481	538.29895	2218.8
graz	22:008:61200	47.06713	15.493481	538.29895	2217.8
graz	22:008:64800	47.06713	15.493481	538.29895	2205.1
graz	22:008:68400	47.06713	15.493481	538.29895	2198.7
graz	22:008:72000	47.06713	15.493481	538.29895	2194.4
graz	22:008:75600	47.06713	15.493481	538.29895	2189.6
graz	22:008:79200	47.06713	15.493481	538.29895	2185.5
graz	22:008:82800	47.06713	15.493481	538.29895	2189.9
graz	22:009:00000	47.06713	15.493481	538.29895	2199.4
graz	22:009:03600	47.06713	15.493481	538.29895	2199.7
graz	22:009:07200	47.06713	15.493481	538.29895	2203.4
graz	22:009:10800	47.06713	15.493481	538.29895	2200.9
graz	22:009:14400	47.06713	15.493481	538.29895	2198.8
graz	22:009:18000	47.06713	15.493481	538.29895	2199.6
graz	22:009:21600	47.06713	15.493481	538.29895	2203.1
graz	22:009:25200	47.06713	15.493481	538.29895	2208.5
graz	22:009:28800	47.06713	15.493481	538.29895	2204.8
graz	22:009:32400	47.06713	15.493481	538.29895	2204
graz	22:009:36000	47.06713	15.493481	538.29895	2208.5
graz	22:009:39600	47.06713	15.493481	538.29895	2211.3
graz	22:009:43200	47.06713	15.493481	538.29895	2214.5
graz	22:009:46800	47.06713	15.493481	538.29895	2212.8
graz	22:009:50400	47.06713	15.493481	538.29895	2210.9
graz	22:009:54000	47.06713	15.493481	538.29895	2215.5
graz	22:009:57600	47.06713	15.493481	538.29895	2219.7
graz	22:009:61200	47.06713	15.493481	538.29895	2219.4
graz	22:009:64800	47.06713	15.493481	538.29895	2212.2
graz	22:009:68400	47.06713	15.493481	538.29895	2217.4
graz	22:009:72000	47.06713	15.493481	538.29895	2213.9
graz	22:009:75600	47.06713	15.493481	538.29895	2211.6
graz	22:009:79200	47.06713	15.493481	538.29895	2211.3
graz	22:009:82800	47.06713	15.493481	538.29895	2216
graz	22:010:00000	47.06713	15.493481	538.29895	2223.5
graz	22:010:03600	47.06713	15.493481	538.29895	2225.1
graz	22:010:07200	47.06713	15.493481	538.29895	2225.6
graz	22:010:10800	47.06713	15.493481	538.29895	2223.5
graz	22:010:14400	47.06713	15.493481	538.29895	2218.9
graz	22:010:18000	47.06713	15.493481	538.29895	2221
graz	22:010:21600	47.06713	15.493481	538.29895	2222.7
graz	22:010:25200	47.06713	15.493481	538.29895	2225.8
graz	22:010:28800	47.06713	15.493481	538.29895	2223.4
graz	22:010:32400	47.06713	15.493481	538.29895	2222.8
graz	22:010:36000	47.06713	15.493481	538.29895	2229.4
graz	22:010:39600	47.06713	15.493481	538.29895	2235.8
graz	22:010:43200	47.06713	15.493481	538.29895	2238.4
graz	22:010:46800	47.06713	15.493481	538.29895	2236.5
graz	22:010:50400	47.06713	15.493481	538.29895	2232.3
graz	22:010:54000	47.06713	15.493481	538.29895	2235.4
graz	22:010:57600	47.06713	15.493481	538.29895	2236.7
graz	22:010:61200	47.06713	15.493481	538.29895	2231.6
graz	22:010:64800	47.06713	15.493481	538.29895	2222.8
graz	22:010:68400	47.06713	15.493481	538.29895	2230.1
graz	22:010:72000	47.06713	15.493481	538.29895	2224.3
graz	22:010:75600	47.06713	15.493481	538.29895	2221.5
graz	22:010:79200	47.06713	15.493481	538.29895	2222.3
graz	22:010:82800	47.06713	15.493481	538.29895	2226.9
graz	22:011:00000	47.06713	15.493481	538.29895	2233.5
graz	22:011:03600	47.06713	15.493481	538.29895	2234.4
graz	22:011:07200	47.06713	15.493481	538.29895	2233
graz	22:011:10800	47.06713	15.493481	538.29895	2231.8
graz	22:011:14400	47.06713	15.493481	538.29895	2226
graz	22:011:18000	47.06713	15.493481	538.29895	2229.3
graz	22:011:21600	47.06713	15.493481	538.29895	2228.4
graz	22:011:25200	47.06713	15.493481	538.29895	2226.9
graz	22:011:28800	47.06713	15.493481	538.29895	2219.1
graz	22:011:32400	47.06713	15.493481	538.29895	2220
graz	22:011:36000	47.06713	15.493481	538.29895	2223.9
graz	22:011:39600	47.06713	15.493481	538.29895	2224.8
graz	22:011:43200	47.06713	15.493481	538.29895	2221.1
graz	22:011:46800	47.06713	15.493481	538.29895	2223.9
graz	22:011:50400	47.06713	15.493481	538.29895	2223.1
graz	22:011:54000	47.06713	15.493481	538.29895	2227.1
graz	22:011:57600	47.06713	15.493481	538.29895	2227.9
graz	22:011:61200	47.06713	15.493481	538.29895	2224.7
graz	22:011:64800	47.06713	15.493481	538.29895	2215.9
graz	22:011:68400	47.06713	15.493481	538.29895	2224.9
graz	22:011:72000	47.06713	15.493481	538.29895	2221.1
graz	22:011:75600	47.06713	15.493481	538.29895	2221.9
graz	22:011:79200	47.06713	15.493481	538.29895	2224.9
graz	22:011:82800	47.06713	15.493481	538.29895	2230.2
graz	22:012:00000	47.06713	15.493481	538.29895	2235.5
graz	22:012:03600	47.06713	15.493481	538.29895	2235.4
graz	22:012:07200	47.06713	15.493481	538.29895	2233.1
graz	22:012:10800	47.06713	15.493481	538.29895	2231.9
graz	22:012:14400	47.06713	15.493481	538.29895	2225
graz	22:012:18000	47.06713	15.493481	538.29895	2229.1
graz	22:012:21600	47.06713	15.493481	538.29895	2230.6
graz	22:012:25200	47.06713	15.493481	538.29895	2231
graz	22:012:28800	47.06713	15.493481	538.29895	2228.4
graz	22:012:32400	47.06713	15.493481	538.29895	2231.2
graz	22:012:36000	47.06713	15.493481	538.29895	2231.7
graz	22:012:39600	47.06713	15.493481	538.29895	2236.6
graz	22:012:43200	47.06713	15.493481	538.29895	2236.2
graz	22:012:46800	47.06713	15.493481	538.29895	2239.1
graz	22:012:50400	47.06713	15.493481	538.29895	2239.8
graz	22:012:54000	47.06713	15.493481	538.29895	2248.2
graz	22:012:57600	47.06713	15.493481	538.29895	2255
graz	22:012:61200	47.06713	15.493481	538.29895	2253
graz	22:012:64800	47.06713	15.493481	538.29895	2244.4
graz	22:012:68400	47.06713	15.493481	538.29895	2247.5
graz	22:012:72000	47.06713	15.493481	538.29895	2245.2
graz	22:012:75600	47.06713	15.493481	538.29895	2242.2
graz	22:012:79200	47.06713	15.493481	538.29895	2243.7
graz	22:012:82800	47.06713	15.493481	538.29895	2246.7
graz	22:013:00000	47.06713	15.493481	538.29895	2253
graz	22:013:03600	47.06713	15.493481	538.29895	2253.2
graz	22:013:07200	47.06713	15.493481	538.29895	2247.3
graz	22:013:10800	47.06713	15.493481	538.29895	2248.8
graz	22:013:14400	47.06713	15.493481	538.29895	2243.5
graz	22:013:18000	47.06713	15.493481	538.29895	2248.4
graz	22:013:21600	47.06713	15.493481	538.29895	2250.7
graz	22:013:25200	47.06713	15.493481	538.29895	2252
graz	22:013:28800	47.06713	15.493481	538.29895	2252.2
graz	22:013:32400	47.06713	15.493481	538.29895	2257.2
graz	22:013:36000	47.06713	15.493481	538.29895	2266.7
graz	22:013:39600	47.06713	15.493481	538.29895	2278.9
graz	22:013:43200	47.06713	15.493481	538.29895	2282.6
graz	22:013:46800	47.06713	15.493481	538.29895	2290.4
graz	22:013:50400	47.06713	15.493481	538.29895	2294.5
graz	22:013:54000	47.06713	15.493481	538.29895	2298.7
graz	22:013:57600	47.06713	15.493481	538.29895	2291.2
graz	22:013:61200	47.06713	15.493481	538.29895	2288.1
graz	22:013:64800	47.06713	15.493481	538.29895	2282.2
graz	22:013:68400	47.06713	15.493481	538.29895	2289.5
graz	22:013:72000	47.06713	15.493481	538.29895	2287.4
graz	22:013:75600	47.06713	15.493481	538.29895	2283.6
graz	22:013:79200	47.06713	15.493481	538.29895	2282.7
graz	22:013:82800	47.06713	15.493481	538.29895	2278.8
graz	22:014:00000	47.06713	15.493481	538.29895	2278.3
graz	22:014:03600	47.06713	15.493481	538.29895	2280.6
graz	22:014:07200	47.06713	15.493481	538.29895	2277.6
graz	22:014:10800	47.06713	15.493481	538.29895	2275.9
graz	22:014:14400	47.06713	15.493481	538.29895	2268.7
graz	22:014:18000	47.06713	15.493481	538.29895	2268.8
graz	22:014:21600	47.06713	15.493481	538.29895	2264.7
graz	22:014:25200	47.06713	15.493481	538.29895	2265.3
graz	22:014:28800	47.06713	15.493481	538.29895	2262.8
graz	22:014:32400	47.06713	15.493481	538.29895	2262.2
graz	22:014:36000	47.06713	15.493481	538.29895	2259.5
graz	22:014:39600	47.06713	15.493481	538.29895	2267.6
graz	22:014:43200	47.06713	15.493481	538.29895	2266.5
graz	22:014:46800	47.06713	15.493481	538.29895	2268.7
graz	22:014:50400	47.06713	15.493481	538.29895	2265.8
graz	22:014:54000	47.06713	15.493481	538.29895	2269.1
graz	22:014:57600	47.06713	15.493481	538.29895	2262.4
graz	22:014:61200	47.06713	15.493481	538.29895	2260.8
graz	22:014:64800	47.06713	15.493481	538.29895	2254.4
graz	22:014:68400	47.06713	15.493481	538.29895	2252.7
graz	22:014:72000	47.06713	15.493481	538.29895	2249.2
graz	22:014:75600	47.06713	15.493481	538.29895	2251.9
graz	22:014:79200	47.06713	15.493481	538.29895	2254.9
graz	22:014:82800	47.06713	15.493481	538.29895	2241.1
graz	22:015:00000	47.06713	15.493481	538.29895	2238.3
graz	22:015:03600	47.06713	15.493481	538.29895	2248.8
graz	22:015:07200	47.06713	15.493481	538.29895	2256.6
graz	22:015:10800	47.06713	15.493481	538.29895	2258.1
graz	22:015:14400	47.06713	15.493481	538.29895	2255.1
graz	22:015:18000	47.06713	15.493481	538.29895	2260.6
graz	22:015:21600	47.06713	15.493481	538.29895	2261.4
graz	22:015:25200	47.06713	15.493481	538.29895	2259.3
graz	22:015:28800	47.06713	15.493481	538.29895	2256.5
graz	22:015:32400	47.06713	15.493481	538.29895	2256.1
graz	22:015:36000	47.06713	15.493481	538.29895	2253.6
graz	22:015:39600	47.06713	15.493481	538.29895	2260.8
graz	22:015:43200	47.06713	15.493481	538.29895	2259.1
graz	22:015:46800	47.06713	15.493481	538.29895	2259.9
graz	22:015:50400	47.06713	15.493481	538.29895	2255.7
graz	22:015:54000	47.06713	15.493481	538.29895	2260.9
graz	22:015:57600	47.06713	15.493481	538.29895	2259.7
graz	22:015:61200	47.06713	15.493481	538.29895	2252.9
graz	22:015:64800	47.06713	15.493481	538.29895	2247.2
graz	22:015:68400	47.06713	15.493481	538.29895	2252.5
graz	22:015:72000	47.06713	15.493481	538.29895	2249.8
graz	22:015:75600	47.06713	15.493481	538.29895	2246.5
graz	22:015:79200	47.06713	15.493481	538.29895	2250.8
graz	22:015:82800	47.06713	15.493481	538.29895	2247.8
graz	22:016:00000	47.06713	15.493481	538.29895	2248.7
graz	22:016:03600	47.06713	15.493481	538.29895	2251.7
graz	22:016:07200	47.06713	15.493481	538.29895	2251.1
graz	22:016:10800	47.06713	15.493481	538.29895	2248.8
graz	22:016:14400	47.06713	15.493481	538.29895	2244.1
graz	22:016:18000	47.06713	15.493481	538.29895	2247.6
graz	22:016:21600	47.06713	15.493481	538.29895	2245.8
graz	22:016:25200	47.06713	15.493481	538.29895	2245.7
graz	22:016:28800	47.06713	15.493481	538.29895	2244
graz	22:016:32400	47.06713	15.493481	538.29895	2244.1
graz	22:016:36000	47.06713	15.493481	538.29895	2241.6
graz	22:016:39600	47.06713	15.493481	538.29895	2245.4
graz	22:016:43200	47.06713	15.493481	538.29895	2241.9
graz	22:016:46800	47.06713	15.493481	538.29895	2242.8
graz	22:016:50400	47.06713	15.493481	538.29895	2238.8
graz	22:016:54000	47.06713	15.493481	538.29895	2242.1
graz	22:016:57600	47.06713	15.493481	538.29895	2240.2
graz	22:016:61200	47.06713	15.493481	538.29895	2235.9
graz	22:016:64800	47.06713	15.493481	538.29895	2235.4
graz	22:016:68400	47.06713	15.493481	538.29895	2242.6
graz	22:016:72000	47.06713	15.493481	538.29895	2240.3
graz	22:016:75600	47.06713	15.493481	538.29895	2237.2
graz	22:016:79200	47.06713	15.493481	538.29895	2239.9
graz	22:016:82800	47.06713	15.493481	538.29895	2229.8
graz	22:017:00000	47.06713	15.493481	538.29895	2235.3
graz	22:017:03600	47.06713	15.493481	538.29895	2239.9
graz	22:017:07200	47.06713	15.493481	538.29895	2242.1
graz	22:017:10800	47.06713	15.493481	538.29895	2237.5
graz	22:017:14400	47.06713	15.493481	538.29895	2233.4
graz	22:017:18000	47.06713	15.493481	538.29895	2238.9
graz	22:017:21600	47.06713	15.493481	538.29895	2238.2
graz	22:017:25200	47.06713	15.493481	538.29895	2240
graz	22:017:28800	47.06713	15.493481	538.29895	2247.3
graz	22:017:32400	47.06713	15.493481	538.29895	2254.2
graz	22:017:36000	47.06713	15.493481	538.29895	2251.4
graz	22:017:39600	47.06713	15.493481	538.29895	2255
graz	22:017:43200	47.06713	15.493481	538.29895	2249.4
graz	22:017:46800	47.06713	15.493481	538.29895	2246.8
graz	22:017:50400	47.06713	15.493481	538.29895	2244.3
graz	22:017:54000	47.06713	15.493481	538.29895	2256.1
graz	22:017:57600	47.06713	15.493481	538.29895	2254.4
graz	22:017:61200	47.06713	15.493481	538.29895	2248.5
graz	22:017:64800	47.06713	15.493481	538.29895	2245.4
graz	22:017:68400	47.06713	15.493481	538.29895	2247.2
graz	22:017:72000	47.06713	15.493481	538.29895	2248.5
graz	22:017:75600	47.06713	15.493481	538.29895	2251.1
graz	22:017:79200	47.06713	15.493481	538.29895	2261
graz	22:017:82800	47.06713	15.493481	538.29895	2254.9
graz	22:018:00000	47.06713	15.493481	538.29895	2264.1
graz	22:018:03600	47.06713	15.493481	538.29895	2268.2
graz	22:018:07200	47.06713	15.493481	538.29895	2263.2
graz	22:018:10800	47.06713	15.493481	538.29895	2257.2
graz	22:018:14400	47.06713	15.493481	538.29895	2255.3
graz	22:018:18000	47.06713	15.493481	538.29895	2262.1
graz	22:018:21600	47.06713	15.493481	538.29895	2264.9
graz	22:018:25200	47.06713	15.493481	538.29895	2258.1
graz	22:018:28800	47.06713	15.493481	538.29895	2256.7
graz	22:018:32400	47.06713	15.493481	538.29895	2259.1
graz	22:018:36000	47.06713	15.493481	538.29895	2259.3
graz	22:018:39600	47.06713	15.493481	538.29895	2269.2
graz	22:018:43200	47.06713	15.493481	538.29895	2266.9
graz	22:018:46800	47.06713	15.493481	538.29895	2262.7
graz	22:018:50400	47.06713	15.493481	538.29895	2264.4
graz	22:018:54000	47.06713	15.493481	538.29895	2268.5
graz	22:018:57600	47.06713	15.493481	538.29895	2265.6
graz	22:018:61200	47.06713	15.493481	538.29895	2256.8
graz	22:018:64800	47.06713	15.493481	538.29895	2258.6
graz	22:018:68400	47.06713	15.493481	538.29895	2264.1
graz	22:018:72000	47.06713	15.493481	538.29895	2267.5
graz	22:018:75600	47.06713	15.493481	538.29895	2262.4
graz	22:018:79200	47.06713	15.493481	538.29895	2263.3
graz	22:018:82800	47.06713	15.493481	538.29895	2255.4
graz	22:019:00000	47.06713	15.493481	538.29895	2261.5
graz	22:019:03600	47.06713	15.493481	538.29895	2261.3
graz	22:019:07200	47.06713	15.493481	538.29895	2263.8
graz	22:019:10800	47.06713	15.493481	538.29895	2258.2
graz	22:019:14400	47.06713	15.493481	538.29895	2255.5
graz	22:019:18000	47.06713	15.493481	538.29895	2255.2
graz	22:019:21600	47.06713	15.493481	538.29895	2254.2
graz	22:019:25200	47.06713	15.493481	538.29895	2246.9
graz	22:019:28800	47.06713	15.493481	538.29895	2245.6
graz	22:019:32400	47.06713	15.493481	538.29895	2247.6
graz	22:019:36000	47.06713	15.493481	538.29895	2246.6
graz	22:019:39600	47.06713	15.493481	538.29895	2250.9
graz	22:019:43200	47.06713	15.493481	538.29895	2242.8
graz	22:019:46800	47.06713	15.493481	538.29895	2238.4
graz	22:019:50400	47.06713	15.493481	538.29895	2237.8
graz	22:019:54000	47.06713	15.493481	538.29895	2240.1
graz	22:019:57600	47.06713	15.493481	538.29895	2235.8
graz	22:019:61200	47.06713	15.493481	538.29895	2225.8
graz	22:019:64800	47.06713	15.493481	538.29895	2224.7
graz	22:019:68400	47.06713	15.493481	538.29895	2226.8
graz	22:019:72000	47.06713	15.493481	538.29895	2223.3
graz	22:019:75600	47.06713	15.493481	538.29895	2218
graz	22:019:79200	47.06713	15.493481	538.29895	2220.7
graz	22:019:82800	47.06713	15.493481	538.29895	2216.7
graz	22:020:00000	47.06713	15.493481	538.29895	2225.4
graz	22:020:03600	47.06713	15.493481	538.29895	2229.7
graz	22:020:07200	47.06713	15.493481	538.29895	2236.2
graz	22:020:10800	47.06713	15.493481	538.29895	2233.4
graz	22:020:14400	47.06713	15.493481	538.29895	2236.7
graz	22:020:18000	47.06713	15.493481	538.29895	2241
graz	22:020:21600	47.06713	15.493481	538.29895	2245
graz	22:020:25200	47.06713	15.493481	538.29895	2237.2
graz	22:020:28800	47.06713	15.493481	538.29895	2238.1
graz	22:020:32400	47.06713	15.493481	538.29895	2240.3
graz	22:020:36000	47.06713	15.493481	538.29895	2237.3
graz	22:020:39600	47.06713	15.493481	538.29895	2238.1
graz	22:020:43200	47.06713	15.493481	538.29895	2228.6
graz	22:020:46800	47.06713	15.493481	538.29895	2222.7
graz	22:020:50400	47.06713	15.493481	538.29895	2219.7
graz	22:020:54000	47.06713	15.493481	538.29895	2223
graz	22:020:57600	47.06713	15.493481	538.29895	2216.4
graz	22:020:61200	47.06713	15.493481	538.29895	2213.6
graz	22:020:64800	47.06713	15.493481	538.29895	2217.5
graz	22:020:68400	47.06713	15.493481	538.29895	2220.7
graz	22:020:72000	47.06713	15.493481	538.29895	2217.2
graz	22:020:75600	47.06713	15.493481	538.29895	2210.7
graz	22:020:79200	47.06713	15.493481	538.29895	2215.2
graz	22:020:82800	47.06713	15.493481	538.29895	2214.5
graz	22:021:00000	47.06713	15.493481	538.29895	2221.2
graz	22:021:03600	47.06713	15.493481	538.29895	2223.3
graz	22:021:07200	47.06713	15.493481	538.29895	2224.1
graz	22:021:10800	47.06713	15.493481	538.29895	2218.3
graz	22:021:14400	47.06713	15.493481	538.29895	2225.5
graz	22:021:18000	47.06713	15.493481	538.29895	2225.8
graz	22:021:21600	47.06713	15.493481	538.29895	2222.5
graz	22:021:25200	47.06713	15.493481	538.29895	2218.4
graz	22:021:28800	47.06713	15.493481	538.29895	2219
graz	22:021:32400	47.06713	15.493481	538.29895	2222.5
graz	22:021:36000	47.06713	15.493481	538.29895	2221.2
graz	22:021:39600	47.06713	15.493481	538.29895	2227.4
graz	22:021:43200	47.06713	15.493481	538.29895	2223.8
graz	22:021:46800	47.06713	15.493481	538.29895	2219.3
graz	22:021:50400	47.06713	15.493481	538.29895	2225.6
graz	22:021:54000	47.06713	15.493481	538.29895	2231.8
graz	22:021:57600	47.06713	15.493481	538.29895	2231.8
graz	22:021:61200	47.06713	15.493481	538.29895	2222
graz	22:021:64800	47.06713	15.493481	538.29895	2223.8
graz	22:021:68400	47.06713	15.493481	538.29895	2225.8
graz	22:021:72000	47.06713	15.493481	538.29895	2220.4
graz	22:021:75600	47.06713	15.493481	538.29895	2213.4
graz	22:021:79200	47.06713	15.493481	538.29895	2224.7
graz	22:021:82800	47.06713	15.493481	538.29895	2221.6
graz	22:022:00000	47.06713	15.493481	538.29895	2223.6
graz	22:022:03600	47.06713	15.493481	538.29895	2225.5
graz	22:022:07200	47.06713	15.493481	538.29895	2230.1
graz	22:022:10800	47.06713	15.493481	538.29895	2223.5
graz	22:022:14400	47.06713	15.493481	538.29895	2230.9
graz	22:022:18000	47.06713	15.493481	538.29895	2229.5
graz	22:022:21600	47.06713	15.493481	538.29895	2234.1
graz	22:022:25200	47.06713	15.493481	538.29895	2228.3
graz	22:022:28800	47.06713	15.493481	538.29895	2227.5
graz	22:022:32400	47.06713	15.493481	538.29895	2231.4
graz	22:022:36000	47.06713	15.493481	538.29895	2236.4
graz	22:022:39600	47.06713	15.493481	538.29895	2242
graz	22:022:43200	47.06713	15.493481	538.29895	2238.2
graz	22:022:46800	47.06713	15.493481	538.29895	2232.3
graz	22:022:50400	47.06713	15.493481	538.29895	2233.7
graz	22:022:54000	47.06713	15.493481	538.29895	2236.9
graz	22:022:57600	47.06713	15.493481	538.29895	2237.4
graz	22:022:61200	47.06713	15.493481	538.29895	2237
graz	22:022:64800	47.06713	15.493481	538.29895	2248.1
graz	22:022:68400	47.06713	15.493481	538.29895	2248.9
graz	22:022:72000	47.06713	15.493481	538.29895	2250.3
graz	22:022:75600	47.06713	15.493481	538.29895	2251
graz	22:022:79200	47.06713	15.493481	538.29895	2262.8
graz	22:022:82800	47.06713	15.493481	538.29895	2261
graz	22:023:00000	47.06713	15.493481	538.29895	2272.9
graz	22:023:03600	47.06713	15.493481	538.29895	2273.4
graz	22:023:07200	47.06713	15.493481	538.29895	2273.2
graz	22:023:10800	47.06713	15.493481	538.29895	2266
graz	22:023:14400	47.06713	15.493481	538.29895	2270.6
graz	22:023:18000	47.06713	15.493481	538.29895	2270.7
graz	22:023:21600	47.06713	15.493481	538.29895	2272.5
graz	22:023:25200	47.06713	15.493481	538.29895	2268.9
graz	22:023:28800	47.06713	15.493481	538.29895	2267.8
graz	22:023:32400	47.06713	15.493481	538.29895	2270.2
graz	22:023:36000	47.06713	15.493481	538.29895	2272.8
graz	22:023:39600	47.06713	15.493481	538.29895	2278
graz	22:023:43200	47.06713	15.493481	538.29895	2273.9
graz	22:023:46800	47.06713	15.493481	538.29895	2270.3
graz	22:023:50400	47.06713	15.493481	538.29895	2275.6
graz	22:023:54000	47.06713	15.493481	538.29895	2276.1
graz	22:023:57600	47.06713	15.493481	538.29895	2273.8
graz	22:023:61200	47.06713	15.493481	538.29895	2268.8
graz	22:023:64800	47.06713	15.493481	538.29895	2273.2
graz	22:023:68400	47.06713	15.493481	538.29895	2273
graz	22:023:72000	47.06713	15.493481	538.29895	2270.4
graz	22:023:75600	47.06713	15.493481	538.29895	2265
graz	22:023:79200	47.06713	15.493481	538.29895	2273.1
graz	22:023:82800	47.06713	15.493481	538.29895	2275.3
graz	22:024:00000	47.06713	15.493481	538.29895	2281.3
graz	22:024:03600	47.06713	15.493481	538.29895	2279.7
graz	22:024:07200	47.06713	15.493481	538.29895	2279.3
graz	22:024:10800	47.06713	15.493481	538.29895	2269.4
graz	22:024:14400	47.06713	15.493481	538.29895	2274.9
graz	22:024:18000	47.06713	15.493481	538.29895	2274.5
graz	22:024:21600	47.06713	15.493481	538.29895	2275.4
graz	22:024:25200	47.06713	15.493481	538.29895	2268.1
graz	22:024:28800	47.06713	15.493481	538.29895	2270.5
graz	22:024:32400	47.06713	15.493481	538.29895	2277.3
graz	22:024:36000	47.06713	15.493481	538.29895	2281.7
graz	22:024:39600	47.06713	15.493481	538.29895	2282.7
graz	22:024:43200	47.06713	15.493481	538.29895	2277.9
graz	22:024:46800	47.06713	15.493481	538.29895	2274.5
graz	22:024:50400	47.06713	15.493481	538.29895	2274.3
graz	22:024:54000	47.06713	15.493481	538.29895	2275.7
graz	22:024:57600	47.06713	15.493481	538.29895	2272.8
graz	22:024:61200	47.06713	15.493481	538.29895	2266.6
graz	22:024:64800	47.06713	15.493481	538.29895	2270.4
graz	22:024:68400	47.06713	15.493481	538.29895	2270.6
graz	22:024:72000	47.06713	15.493481	538.29895	2268.3
graz	22:024:75600	47.06713	15.493481	538.29895	2265.8
graz	22:024:79200	47.06713	15.493481	538.29895	2272.8
graz	22:024:82800	47.06713	15.493481	538.29895	2265.7
graz	22:025:00000	47.06713	15.493481	538.29895	2271.3
graz	22:025:03600	47.06713	15.493481	538.29895	2272.6
graz	22:025:07200	47.06713	15.493481	538.29895	2268.4
graz	22:025:10800	47.06713	15.493481	538.29895	2255.2
graz	22:025:14400	47.06713	15.493481	538.29895	2262.5
graz	22:025:18000	47.06713	15.493481	538.29895	2256
graz	22:025:21600	47.06713	15.493481	538.29895	2250.2
graz	22:025:25200	47.06713	15.493481	538.29895	2242.4
graz	22:025:28800	47.06713	15.493481	538.29895	2243.1
graz	22:025:32400	47.06713	15.493481	538.29895	2247.9
graz	22:025:36000	47.06713	15.493481	538.29895	2253.6
graz	22:025:39600	47.06713	15.493481	538.29895	2254.6
graz	22:025:43200	47.06713	15.493481	538.29895	2254
graz	22:025:46800	47.06713	15.493481	538.29895	2250.3
graz	22:025:50400	47.06713	15.493481	538.29895	2252.5
graz	22:025:54000	47.06713	15.493481	538.29895	2252.8
graz	22:025:57600	47.06713	15.493481	538.29895	2251
graz	22:025:61200	47.06713	15.493481	538.29895	2245.6
graz	22:025:64800	47.06713	15.493481	538.29895	2252
graz	22:025:68400	47.06713	15.493481	538.29895	2249.1
graz	22:025:72000	47.06713	15.493481	538.29895	2244
graz	22:025:75600	47.06713	15.493481	538.29895	2238.2
graz	22:025:79200	47.06713	15.493481	538.29895	2245.7
graz	22:025:82800	47.06713	15.493481	538.29895	2242.2
graz	22:026:00000	47.06713	15.493481	538.29895	2252.3
graz	22:026:03600	47.06713	15.493481	538.29895	2253.4
graz	22:026:07200	47.06713	15.493481	538.29895	2252.7
graz	22:026:10800	47.06713	15.493481	538.29895	2244.8
graz	22:026:14400	47.06713	15.493481	538.29895	2250.8
graz	22:026:18000	47.06713	15.493481	538.29895	2247.1
graz	22:026:21600	47.06713	15.493481	538.29895	2246.6
graz	22:026:25200	47.06713	15.493481	538.29895	2240.4
graz	22:026:28800	47.06713	15.493481	538.29895	2240.1
graz	22:026:32400	47.06713	15.493481	538.29895	2243.1
graz	22:026:36000	47.06713	15.493481	538.29895	2249.7
graz	22:026:39600	47.06713	15.493481	538.29895	2249
graz	22:026:43200	47.06713	15.493481	538.29895	2247.4
graz	22:026:46800	47.06713	15.493481	538.29895	2241.6
graz	22:026:50400	47.06713	15.493481	538.29895	2248.5
graz	22:026:54000	47.06713	15.493481	538.29895	2247.9
graz	22:026:57600	47.06713	15.493481	538.29895	2245.8
graz	22:026:61200	47.06713	15.493481	538.29895	2240
graz	22:026:64800	47.06713	15.493481	538.29895	2246.6
graz	22:026:68400	47.06713	15.493481	538.29895	2243.5
graz	22:026:72000	47.06713	15.493481	538.29895	2237
graz	22:026:75600	47.06713	15.493481	538.29895	2234.6
graz	22:026:79200	47.06713	15.493481	538.29895	2243.1
graz	22:026:82800	47.06713	15.493481	538.29895	2241.4
graz	22:027:00000	47.06713	15.493481	538.29895	2243.8
graz	22:027:03600	47.06713	15.493481	538.29895	2246.4
graz	22:027:07200	47.06713	15.493481	538.29895	2243.8
graz	22:027:10800	47.06713	15.493481	538.29895	2237.1
graz	22:027:14400	47.06713	15.493481	538.29895	2243.9
graz	22:027:18000	47.06713	15.493481	538.29895	2241.7
graz	22:027:21600	47.06713	15.493481	538.29895	2239.8
graz	22:027:25200	47.06713	15.493481	538.29895	2232.3
graz	22:027:28800	47.06713	15.493481	538.29895	2229.1
graz	22:027:32400	47.06713	15.493481	538.29895	2226.8
graz	22:027:36000	47.06713	15.493481	538.29895	2234.5
graz	22:027:39600	47.06713	15.493481	538.29895	2229.3
graz	22:027:43200	47.06713	15.493481	538.29895	2226.2
graz	22:027:46800	47.06713	15.493481	538.29895	2222
graz	22:027:50400	47.06713	15.493481	538.29895	2220.5
graz	22:027:54000	47.06713	15.493481	538.29895	2215.7
graz	22:027:57600	47.06713	15.493481	538.29895	2214.1
graz	22:027:61200	47.06713	15.493481	538.29895	2206.5
graz	22:027:64800	47.06713	15.493481	538.29895	2208.2
graz	22:027:68400	47.06713	15.493481	538.29895	2212.1
graz	22:027:72000	47.06713	15.493481	538.29895	2218.6
graz	22:027:75600	47.06713	15.493481	538.29895	2229.4
graz	22:027:79200	47.06713	15.493481	538.29895	2232
graz	22:027:82800	47.06713	15.493481	538.29895	2229
graz	22:028:00000	47.06713	15.493481	538.29895	2240.5
graz	22:028:03600	47.06713	15.493481	538.29895	2243.1
graz	22:028:07200	47.06713	15.493481	538.29895	2242.4
graz	22:028:10800	47.06713	15.493481	538.29895	2232.1
graz	22:028:14400	47.06713	15.493481	538.29895	2233.4
graz	22:028:18000	47.06713	15.493481	538.29895	2229.4
graz	22:028:21600	47.06713	15.493481	538.29895	2232.8
graz	22:028:25200	47.06713	15.493481	538.29895	2228.3
graz	22:028:28800	47.06713	15.493481	538.29895	2231.8
graz	22:028:32400	47.06713	15.493481	538.29895	2237.5
graz	22:028:36000	47.06713	15.493481	538.29895	2243.7
graz	22:028:39600	47.06713	15.493481	538.29895	2242
graz	22:028:43200	47.06713	15.493481	538.29895	2239.2
graz	22:028:46800	47.06713	15.493481	538.29895	2238.2
graz	22:028:50400	47.06713	15.493481	538.29895	2243.6
graz	22:028:54000	47.06713	15.493481	538.29895	2237.5
graz	22:028:57600	47.06713	15.493481	538.29895	2237.6
graz	22:028:61200	47.06713	15.493481	538.29895	2228.3
graz	22:028:64800	47.06713	15.493481	538.29895	2232.6
graz	22:028:68400	47.06713	15.493481	538.29895	2232.3
graz	22:028:72000	47.06713	15.493481	538.29895	2233.5
graz	22:028:75600	47.06713	15.493481	538.29895	2238
graz	22:028:79200	47.06713	15.493481	538.29895	2240.3
graz	22:028:82800	47.06713	15.493481	538.29895	2234.5
graz	22:029:00000	47.06713	15.493481	538.29895	2239.8
graz	22:029:03600	47.06713	15.493481	538.29895	2246.7
graz	22:029:07200	47.06713	15.493481	538.29895	2244.7
graz	22:029:10800	47.06713	15.493481	538.29895	2238.9
graz	22:029:14400	47.06713	15.493481	538.29895	2249.2
graz	22:029:18000	47.06713	15.493481	538.29895	2249.1
graz	22:029:21600	47.06713	15.493481	538.29895	2251.9
graz	22:029:25200	47.06713	15.493481	538.29895	2251.8
graz	22:029:28800	47.06713	15.493481	538.29895	2261.4
graz	22:029:32400	47.06713	15.493481	538.29895	2265.3
graz	22:029:36000	47.06713	15.493481	538.29895	2271
graz	22:029:39600	47.06713	15.493481	538.29895	2269.7
graz	22:029:43200	47.06713	15.493481	538.29895	2274.2
graz	22:029:46800	47.06713	15.493481	538.29895	2276.2
graz	22:029:50400	47.06713	15.493481	538.29895	2281.4
graz	22:029:54000	47.06713	15.493481	538.29895	2278.2
graz	22:029:57600	47.06713	15.493481	538.29895	2271.9
graz	22:029:61200	47.06713	15.493481	538.29895	2255.8
graz	22:029:64800	47.06713	15.493481	538.29895	2245.1
graz	22:029:68400	47.06713	15.493481	538.29895	2231.6
graz	22:029:72000	47.06713	15.493481	538.29895	2225.9
graz	22:029:75600	47.06713	15.493481	538.29895	2236.7
graz	22:029:79200	47.06713	15.493481	538.29895	2234
graz	22:029:82800	47.06713	15.493481	538.29895	2238.4
graz	22:030:00000	47.06713	15.493481	538.29895	2223.8
graz	22:030:03600	47.06713	15.493481	538.29895	2227.6
graz	22:030:07200	47.06713	15.493481	538.29895	2234.2
graz	22:030:10800	47.06713	15.493481	538.29895	2221.7
graz	22:030:14400	47.06713	15.493481	538.29895	2225.4
graz	22:030:18000	47.06713	15.493481	538.29895	2218.4
graz	22:030:21600	47.06713	15.493481	538.29895	2213
graz	22:030:25200	47.06713	15.493481	538.29895	2208
graz	22:030:28800	47.06713	15.493481	538.29895	2207.2
graz	22:030:32400	47.06713	15.493481	538.29895	2208.2
graz	22:030:36000	47.06713	15.493481	538.29895	2217
graz	22:030:39600	47.06713	15.493481	538.29895	2219.7
graz	22:030:43200	47.06713	15.493481	538.29895	2210.6
graz	22:030:46800	47.06713	15.493481	538.29895	2212.1
graz	22:030:50400	47.06713	15.493481	538.29895	2216.2
graz	22:030:54000	47.06713	15.493481	538.29895	2211
graz	22:030:57600	47.06713	15.493481	538.29895	2209.8
graz	22:030:61200	47.06713	15.493481	538.29895	2205.5
graz	22:030:64800	47.06713	15.493481	538.29895	2203.2
graz	22:030:68400	47.06713	15.493481	538.29895	2208.3
graz	22:030:72000	47.06713	15.493481	538.29895	2205.5
graz	22:030:75600	47.06713	15.493481	538.29895	2205.6
graz	22:030:79200	47.06713	15.493481	538.29895	2206.6
graz	22:030:82800	47.06713	15.493481	538.29895	2214.9
graz	22:031:00000	47.06713	15.493481	538.29895	2212.4
graz	22:031:03600	47.06713	15.493481	538.29895	2219.5
graz	22:031:07200	47.06713	15.493481	538.29895	2209.3
graz	22:031:10800	47.06713	15.493481	538.29895	2202
graz	22:031:14400	47.06713	15.493481	538.29895	2208.8
graz	22:031:18000	47.06713	15.493481	538.29895	2206.6
graz	22:031:21600	47.06713	15.493481	538.29895	2205.6
graz	22:031:25200	47.06713	15.493481	538.29895	2202
graz	22:031:28800	47.06713	15.493481	538.29895	2204.7
graz	22:031:32400	47.06713	15.493481	538.29895	2203
graz	22:031:36000	47.06713	15.493481	538.29895	2210.4
graz	22:031:39600	47.06713	15.493481	538.29895	2206.2
graz	22:031:43200	47.06713	15.493481	538.29895	2205.4
graz	22:031:46800	47.06713	15.493481	538.29895	2207
graz	22:031:50400	47.06713	15.493481	538.29895	2208.2
graz	22:031:54000	47.06713	15.493481	538.29895	2203.7
graz	22:031:57600	47.06713	15.493481	538.29895	2197.5
graz	22:031:61200	47.06713	15.493481	538.29895	2192
graz	22:031:64800	47.06713	15.493481	538.29895	2195.4
graz	22:031:68400	47.06713	15.493481	538.29895	2196.3
graz	22:031:72000	47.06713	15.493481	538.29895	2196.6
graz	22:031:75600	47.06713	15.493481	538.29895	2199.6
graz	22:031:79200	47.06713	15.493481	538.29895	2204.1
graz	22:031:82800	47.06713	15.493481	538.29895	2206.8
graz	22:032:00000	47.06713	15.493481	538.29895	2205.6
graz	22:032:03600	47.06713	15.493481	538.29895	2215.8
graz	22:032:07200	47.06713	15.493481	538.29895	2215.1
graz	22:032:10800	47.06713	15.493481	538.29895	2211.8
graz	22:032:14400	47.06713	15.493481	538.29895	2219.2
graz	22:032:18000	47.06713	15.493481	538.29895	2221.4
graz	22:032:21600	47.06713	15.493481	538.29895	2222.6
graz	22:032:25200	47.06713	15.493481	538.29895	2227
graz	22:032:28800	47.06713	15.493481	538.29895	2228.4
graz	22:032:32400	47.06713	15.493481	538.29895	2226.8
graz	22:032:36000	47.06713	15.493481	538.29895	2227.6
graz	22:032:39600	47.06713	15.493481	538.29895	2223.3
graz	22:032:43200	47.06713	15.493481	538.29895	2220
graz	22:032:46800	47.06713	15.493481	538.29895	2221.5
graz	22:032:50400	47.06713	15.493481	538.29895	2228.6
graz	22:032:54000	47.06713	15.493481	538.29895	2223.6
graz	22:032:57600	47.06713	15.493481	538.29895	2213.8
graz	22:032:61200	47.06713	15.493481	538.29895	2210.3
graz	22:032:64800	47.06713	15.493481	538.29895	2217.7
graz	22:032:68400	47.06713	15.493481	538.29895	2216
graz	22:032:72000	47.06713	15.493481	538.29895	2213.6
graz	22:032:75600	47.06713	15.493481	538.29895	2214.9
graz	22:032:79200	47.06713	15.493481	538.29895	2213.6
graz	22:032:82800	47.06713	15.493481	538.29895	2218.6
graz	22:033:00000	47.06713	15.493481	538.29895	2222.3
graz	22:033:03600	47.06713	15.493481	538.29895	2229.2
graz	22:033:07200	47.06713	15.493481	538.29895	2220.6
graz	22:033:10800	47.06713	15.493481	538.29895	2218.6
graz	22:033:14400	47.06713	15.493481	538.29895	2225.8
graz	22:033:18000	47.06713	15.493481	538.29895	2224.8
graz	22:033:21600	47.06713	15.493481	538.29895	2226.1
graz	22:033:25200	47.06713	15.493481	538.29895	2224
graz	22:033:28800	47.06713	15.493481	538.29895	2222.5
graz	22:033:32400	47.06713	15.493481	538.29895	2221.3
graz	22:033:36000	47.06713	15.493481	538.29895	2228.3
graz	22:033:39600	47.06713	15.493481	538.29895	2223.4
graz	22:033:43200	47.06713	15.493481	538.29895	2220.8
graz	22:033:46800	47.06713	15.493481	538.29895	2215.3
graz	22:033:50400	47.06713	15.493481	538.29895	2213.9
graz	22:033:54000	47.06713	15.493481	538.29895	2215
graz	22:033:57600	47.06713	15.493481	538.29895	2221.4
graz	22:033:61200	47.06713	15.493481	538.29895	2208.3
graz	22:033:64800	47.06713	15.493481	538.29895	2207.1
graz	22:033:68400	47.06713	15.493481	538.29895	2209.3
graz	22:033:72000	47.06713	15.493481	538.29895	2212
graz	22:033:75600	47.06713	15.493481	538.29895	2224.7
graz	22:033:79200	47.06713	15.493481	538.29895	2224
graz	22:033:82800	47.06713	15.493481	538.29895	2226.3
graz	22:034:00000	47.06713	15.493481	538.29895	2230.6
graz	22:034:03600	47.06713	15.493481	538.29895	2233.7
graz	22:034:07200	47.06713	15.493481	538.29895	2223.2
graz	22:034:10800	47.06713	15.493481	538.29895	2218.6
graz	22:034:14400	47.06713	15.493481	538.29895	2227
graz	22:034:18000	47.06713	15.493481	538.29895	2232.6
graz	22:034:21600	47.06713	15.493481	538.29895	2241.3
graz	22:034:25200	47.06713	15.493481	538.29895	2250.3
graz	22:034:28800	47.06713	15.493481	538.29895	2260.4
graz	22:034:32400	47.06713	15.493481	538.29895	2264.1
graz	22:034:36000	47.06713	15.493481	538.29895	2270.2
graz	22:034:39600	47.06713	15.493481	538.29895	2265.7
graz	22:034:43200	47.06713	15.493481	538.29895	2261.7
graz	22:034:46800	47.06713	15.493481	538.29895	2263.3
graz	22:034:50400	47.06713	15.493481	538.29895	2267.5
graz	22:034:54000	47.06713	15.493481	538.29895	2265.2
graz	22:034:57600	47.06713	15.493481	538.29895	2264
graz	22:034:61200	47.06713	15.493481	538.29895	2259.8
graz	22:034:64800	47.06713	15.493481	538.29895	2258.2
graz	22:034:68400	47.06713	15.493481	538.29895	2252.2
graz	22:034:72000	47.06713	15.493481	538.29895	2239
graz	22:034:75600	47.06713	15.493481	538.29895	2233.5
graz	22:034:79200	47.06713	15.493481	538.29895	2222.7
graz	22:034:82800	47.06713	15.493481	538.29895	2228.3
graz	22:035:00000	47.06713	15.493481	538.29895	2222.3
graz	22:035:03600	47.06713	15.493481	538.29895	2224.7
graz	22:035:07200	47.06713	15.493481	538.29895	2215.2
graz	22:035:10800	47.06713	15.493481	538.29895	2209.6
graz	22:035:14400	47.06713	15.493481	538.29895	2209.8
graz	22:035:18000	47.06713	15.493481	538.29895	2206.9
graz	22:035:21600	47.06713	15.493481	538.29895	2201.4
graz	22:035:25200	47.06713	15.493481	538.29895	2205.7
graz	22:035:28800	47.06713	15.493481	538.29895	2210.2
graz	22:035:32400	47.06713	15.493481	538.29895	2216.3
graz	22:035:36000	47.06713	15.493481	538.29895	2227.2
graz	22:035:39600	47.06713	15.493481	538.29895	2229.4
graz	22:035:43200	47.06713	15.493481	538.29895	2226.2
graz	22:035:46800	47.06713	15.493481	538.29895	2228.8
graz	22:035:50400	47.06713	15.493481	538.29895	2232.1
graz	22:035:54000	47.06713	15.493481	538.29895	2227.3
graz	22:035:57600	47.06713	15.493481	538.29895	2227.6
graz	22:035:61200	47.06713	15.493481	538.29895	2229.3
graz	22:035:64800	47.06713	15.493481	538.29895	2232.8
graz	22:035:68400	47.06713	15.493481	538.29895	2229.6
graz	22:035:72000	47.06713	15.493481	538.29895	2223.5
graz	22:035:75600	47.06713	15.493481	538.29895	2222.1
graz	22:035:79200	47.06713	15.493481	538.29895	2214
graz	22:035:82800	47.06713	15.493481	538.29895	2224.2
graz	22:036:00000	47.06713	15.493481	538.29895	2229.1
graz	22:036:03600	47.06713	15.493481	538.29895	2235.7
graz	22:036:07200	47.06713	15.493481	538.29895	2238.1
graz	22:036:10800	47.06713	15.493481	538.29895	2241
graz	22:036:14400	47.06713	15.493481	538.29895	2239.1
graz	22:036:18000	47.06713	15.493481	538.29895	2237.9
graz	22:036:21600	47.06713	15.493481	538.29895	2238
graz	22:036:25200	47.06713	15.493481	538.29895	2245.4
graz	22:036:28800	47.06713	15.493481	538.29895	2243.5
graz	22:036:32400	47.06713	15.493481	538.29895	2235.5
graz	22:036:36000	47.06713	15.493481	538.29895	2235.1
graz	22:036:39600	47.06713	15.493481	538.29895	2230.3
graz	22:036:43200	47.06713	15.493481	538.29895	2221.2
graz	22:036:46800	47.06713	15.493481	538.29895	2222.4
graz	22:036:50400	47.06713	15.493481	538.29895	2218.5
graz	22:036:54000	47.06713	15.493481	538.29895	2214.2
graz	22:036:57600	47.06713	15.493481	538.29895	2215.6
graz	22:036:61200	47.06713	15.493481	538.29895	2216.7
graz	22:036:64800	47.06713	15.493481	538.29895	2224.8
graz	22:036:68400	47.06713	15.493481	538.29895	2227.9
graz	22:036:72000	47.06713	15.493481	538.29895	2226.8
graz	22:036:75600	47.06713	15.493481	538.29895	2236.4
graz	22:036:79200	47.06713	15.493481	538.29895	2235.7
graz	22:036:82800	47.06713	15.493481	538.29895	2245
graz	22:037:00000	47.06713	15.493481	538.29895	2245.2
graz	22:037:03600	47.06713	15.493481	538.29895	2246
graz	22:037:07200	47.06713	15.493481	538.29895	2237.9
graz	22:037:10800	47.06713	15.493481	538.29895	2241.3
graz	22:037:14400	47.06713	15.493481	538.29895	2239.5
graz	22:037:18000	47.06713	15.493481	538.29895	2234.8
graz	22:037:21600	47.06713	15.493481	538.29895	2229.9
graz	22:037:25200	47.06713	15.493481	538.29895	2232.7
graz	22:037:28800	47.06713	15.493481	538.29895	2236.2
graz	22:037:32400	47.06713	15.493481	538.29895	2236.9
graz	22:037:36000	47.06713	15.493481	538.29895	2238.1
graz	22:037:39600	47.06713	15.493481	538.29895	2236.1
graz	22:037:43200	47.06713	15.493481	538.29895	2230.2
graz	22:037:46800	47.06713	15.493481	538.29895	2232.4
graz	22:037:50400	47.06713	15.493481	538.29895	2233
graz	22:037:54000	47.06713	15.493481	538.29895	2230.6
graz	22:037:57600	47.06713	15.493481	538.29895	2231.2
graz	22:037:61200	47.06713	15.493481	538.29895	2231.8
graz	22:037:64800	47.06713	15.493481	538.29895	2234.3
graz	22:037:68400	47.06713	15.493481	538.29895	2227.9
graz	22:037:72000	47.06713	15.493481	538.29895	2220.9
graz	22:037:75600	47.06713	15.493481	538.29895	2225.7
graz	22:037:79200	47.06713	15.493481	538.29895	2220
graz	22:037:82800	47.06713	15.493481	538.29895	2230.1
graz	22:038:00000	47.06713	15.493481	538.29895	2224.7
graz	22:038:03600	47.06713	15.493481	538.29895	2220.3
graz	22:038:07200	47.06713	15.493481	538.29895	2214.6
graz	22:038:10800	47.06713	15.493481	538.29895	2225.3
graz	22:038:14400	47.06713	15.493481	538.29895	2233.6
graz	22:038:18000	47.06713	15.493481	538.29895	2218.8
graz	22:038:21600	47.06713	15.493481	538.29895	2191.1
graz	22:038:25200	47.06713	15.493481	538.29895	2191.7
graz	22:038:28800	47.06713	15.493481	538.29895	2193.2
graz	22:038:32400	47.06713	15.493481	538.29895	2206.8
graz	22:038:36000	47.06713	15.493481	538.29895	2216.8
graz	22:038:39600	47.06713	15.493481	538.29895	2219.2
graz	22:038:43200	47.06713	15.493481	538.29895	2216.2
graz	22:038:46800	47.06713	15.493481	538.29895	2221.1
graz	22:038:50400	47.06713	15.493481	538.29895	2224.7
graz	22:038:54000	47.06713	15.493481	538.29895	2219.3
graz	22:038:57600	47.06713	15.493481	538.29895	2222.9
graz	22:038:61200	47.06713	15.493481	538.29895	2215.6
graz	22:038:64800	47.06713	15.493481	538.29895	2219.8
graz	22:038:68400	47.06713	15.493481	538.29895	2225.1
graz	22:038:72000	47.06713	15.493481	538.29895	2224.7
graz	22:038:75600	47.06713	15.493481	538.29895	2233.5
graz	22:038:79200	47.06713	15.493481	538.29895	2230.6
graz	22:038:82800	47.06713	15.493481	538.29895	2240.6
graz	22:039:00000	47.06713	15.493481	538.29895	2228.6
graz	22:039:03600	47.06713	15.493481	538.29895	2237
graz	22:039:07200	47.06713	15.493481	538.29895	2230
graz	22:039:10800	47.06713	15.493481	538.29895	2233.4
graz	22:039:14400	47.06713	15.493481	538.29895	2231.4
graz	22:039:18000	47.06713	15.493481	538.29895	2235.2
graz	22:039:21600	47.06713	15.493481	538.29895	2229.7
graz	22:039:25200	47.06713	15.493481	538.29895	2231.5
graz	22:039:28800	47.06713	15.493481	538.29895	2241.2
graz	22:039:32400	47.06713	15.493481	538.29895	2253.9
graz	22:039:36000	47.06713	15.493481	538.29895	2264.8
graz	22:039:39600	47.06713	15.493481	538.29895	2262.5
graz	22:039:43200	47.06713	15.493481	538.29895	2257.8
graz	22:039:46800	47.06713	15.493481	538.29895	2255.7
graz	22:039:50400	47.06713	15.493481	538.29895	2256.3
graz	22:039:54000	47.06713	15.493481	538.29895	2251.7
graz	22:039:57600	47.06713	15.493481	538.29895	2251.9
graz	22:039:61200	47.06713	15.493481	538.29895	2250.5
graz	22:039:64800	47.06713	15.493481	538.29895	2256.1
graz	22:039:68400	47.06713	15.493481	538.29895	2254.3
graz	22:039:72000	47.06713	15.493481	538.29895	2258.4
graz	22:039:75600	47.06713	15.493481	538.29895	2259.8
graz	22:039:79200	47.06713	15.493481	538.29895	2258.7
graz	22:039:82800	47.06713	15.493481	538.29895	2274.6
graz	22:040:00000	47.06713	15.493481	538.29895	2267
graz	22:040:03600	47.06713	15.493481	538.29895	2270.8
graz	22:040:07200	47.06713	15.493481	538.29895	2262.9
graz	22:040:10800	47.06713	15.493481	538.29895	2262.6
graz	22:040:14400	47.06713	15.493481	538.29895	2253.4
graz	22:040:18000	47.06713	15.493481	538.29895	2252.7
graz	22:040:21600	47.06713	15.493481	538.29895	2248
graz	22:040:25200	47.06713	15.493481	538.29895	2246.4
graz	22:040:28800	47.06713	15.493481	538.29895	2246.9
graz	22:040:32400	47.06713	15.493481	538.29895	2248.9
graz	22:040:36000	47.06713	15.493481	538.29895	2248.3
graz	22:040:39600	47.06713	15.493481	538.29895	2248.2
graz	22:040:43200	47.06713	15.493481	538.29895	2246.5
graz	22:040:46800	47.06713	15.493481	538.29895	2248.3
graz	22:040:50400	47.06713	15.493481	538.29895	2247.3
graz	22:040:54000	47.06713	15.493481	538.29895	2245.8
graz	22:040:57600	47.06713	15.493481	538.29895	2241.4
graz	22:040:61200	47.06713	15.493481	538.29895	2240.7
graz	22:040:64800	47.06713	15.493481	538.29895	2242.1
graz	22:040:68400	47.06713	15.493481	538.29895	2237.7
graz	22:040:72000	47.06713	15.493481	538.29895	2235.2
graz	22:040:75600	47.06713	15.493481	538.29895	2234.5
graz	22:040:79200	47.06713	15.493481	538.29895	2227.6
graz	22:040:82800	47.06713	15.493481	538.29895	2237
graz	22:041:00000	47.06713	15.493481	538.29895	2227
graz	22:041:03600	47.06713	15.493481	538.29895	2233.3
graz	22:041:07200	47.06713	15.493481	538.29895	2223.9
graz	22:041:10800	47.06713	15.493481	538.29895	2230.7
graz	22:041:14400	47.06713	15.493481	538.29895	2231.6
graz	22:041:18000	47.06713	15.493481	538.29895	2226.9
graz	22:041:21600	47.06713	15.493481	538.29895	2225.5
graz	22:041:25200	47.06713	15.493481	538.29895	2233.1
graz	22:041:28800	47.06713	15.493481	538.29895	2237
graz	22:041:32400	47.06713	15.493481	538.29895	2238
graz	22:041:36000	47.06713	15.493481	538.29895	2237.3
graz	22:041:39600	47.06713	15.493481	538.29895	2236.4
graz	22:041:43200	47.06713	15.493481	538.29895	2233.7
graz	22:041:46800	47.06713	15.493481	538.29895	2236
graz	22:041:50400	47.06713	15.493481	538.29895	2236.4
graz	22:041:54000	47.06713	15.493481	538.29895	2237.8
graz	22:041:57600	47.06713	15.493481	538.29895	2237.3
graz	22:041:61200	47.06713	15.493481	538.29895	2239.4
graz	22:041:64800	47.06713	15.493481	538.29895	2241.3
graz	22:041:68400	47.06713	15.493481	538.29895	2234.6
graz	22:041:72000	47.06713	15.493481	538.29895	2232.8
graz	22:041:75600	47.06713	15.493481	538.29895	2232
graz	22:041:79200	47.06713	15.493481	538.29895	2225.8
graz	22:041:82800	47.06713	15.493481	538.29895	2238.7
graz	22:042:00000	47.06713	15.493481	538.29895	2239.8
graz	22:042:03600	47.06713	15.493481	538.29895	2244.6
graz	22:042:07200	47.06713	15.493481	538.29895	2237.4
graz	22:042:10800	47.06713	15.493481	538.29895	2243
graz	22:042:14400	47.06713	15.493481	538.29895	2245.8
graz	22:042:18000	47.06713	15.493481	538.29895	2245
graz	22:042:21600	47.06713	15.493481	538.29895	2240.4
graz	22:042:25200	47.06713	15.493481	538.29895	2245.5
graz	22:042:28800	47.06713	15.493481	538.29895	2248.2
graz	22:042:32400	47.06713	15.493481	538.29895	2251.1
graz	22:042:36000	47.06713	15.493481	538.29895	2253.1
graz	22:042:39600	47.06713	15.493481	538.29895	2253.9
graz	22:042:43200	47.06713	15.493481	538.29895	2257.7
graz	22:042:46800	47.06713	15.493481	538.29895	2262.7
graz	22:042:50400	47.06713	15.493481	538.29895	2256.6
graz	22:042:54000	47.06713	15.493481	538.29895	2251.8
graz	22:042:57600	47.06713	15.493481	538.29895	2239.6
graz	22:042:61200	47.06713	15.493481	538.29895	2241.3
graz	22:042:64800	47.06713	15.493481	538.29895	2244.7
graz	22:042:68400	47.06713	15.493481	538.29895	2238.5
graz	22:042:72000	47.06713	15.493481	538.29895	2233.3
graz	22:042:75600	47.06713	15.493481	538.29895	2232
graz	22:042:79200	47.06713	15.493481	538.29895	2229.5
graz	22:042:82800	47.06713	15.493481	538.29895	2242.4
graz	22:043:00000	47.06713	15.493481	538.29895	2240.8
graz	22:043:03600	47.06713	15.493481	538.29895	2245.3
graz	22:043:07200	47.06713	15.493481	538.29895	2236
graz	22:043:10800	47.06713	15.493481	538.29895	2243.5
graz	22:043:14400	47.06713	15.493481	538.29895	2244.9
graz	22:043:18000	47.06713	15.493481	538.29895	2242.3
graz	22:043:21600	47.06713	15.493481	538.29895	2238.1
graz	22:043:25200	47.06713	15.493481	538.29895	2245.5
graz	22:043:28800	47.06713	15.493481	538.29895	2249
graz	22:043:32400	47.06713	15.493481	538.29895	2253.7
graz	22:043:36000	47.06713	15.493481	538.29895	2251.8
graz	22:043:39600	47.06713	15.493481	538.29895	2248.8
graz	22:043:43200	47.06713	15.493481	538.29895	2243.8
graz	22:043:46800	47.06713	15.493481	538.29895	2244.3
graz	22:043:50400	47.06713	15.493481	538.29895	2239.8
graz	22:043:54000	47.06713	15.493481	538.29895	2239.5
graz	22:043:57600	47.06713	15.493481	538.29895	2234.7
graz	22:043:61200	47.06713	15.493481	538.29895	2234.2
graz	22:043:64800	47.06713	15.493481	538.29895	2232.9
graz	22:043:68400	47.06713	15.493481	538.29895	2227.8
graz	22:043:72000	47.06713	15.493481	538.29895	2229.5
graz	22:043:75600	47.06713	15.493481	538.29895	2227.1
graz	22:043:79200	47.06713	15.493481	538.29895	2225.6
graz	22:043:82800	47.06713	15.493481	538.29895	2235.2
graz	22:044:00000	47.06713	15.493481	538.29895	2227.6
graz	22:044:03600	47.06713	15.493481	538.29895	2227.3
graz	22:044:07200	47.06713	15.493481	538.29895	2217.1
graz	22:044:10800	47.06713	15.493481	538.29895	2227.3
graz	22:044:14400	47.06713	15.493481	538.29895	2226.4
graz	22:044:18000	47.06713	15.493481	538.29895	2223.6
graz	22:044:21600	47.06713	15.493481	538.29895	2221.6
graz	22:044:25200	47.06713	15.493481	538.29895	2227.8
graz	22:044:28800	47.06713	15.493481	538.29895	2229.1
graz	22:044:32400	47.06713	15.493481	538.29895	2230.7
graz	22:044:36000	47.06713	15.493481	538.29895	2227.5
graz	22:044:39600	47.06713	15.493481	538.29895	2223.9
graz	22:044:43200	47.06713	15.493481	538.29895	2217.8
graz	22:044:46800	47.06713	15.493481	538.29895	2219.3
graz	22:044:50400	47.06713	15.493481	538.29895	2218.7
graz	22:044:54000	47.06713	15.493481	538.29895	2217.8
graz	22:044:57600	47.06713	15.493481	538.29895	2215.9
graz	22:044:61200	47.06713	15.493481	538.29895	2218.6
graz	22:044:64800	47.06713	15.493481	538.29895	2217
graz	22:044:68400	47.06713	15.493481	538.29895	2211.2
graz	22:044:72000	47.06713	15.493481	538.29895	2213.5
graz	22:044:75600	47.06713	15.493481	538.29895	2207.8
graz	22:044:79200	47.06713	15.493481	538.29895	2208
graz	22:044:82800	47.06713	15.493481	538.29895	2215.4
graz	22:045:00000	47.06713	15.493481	538.29895	NaN
graz	22:045:03600	47.06713	15.493481	538.29895	NaN
graz	22:045:07200	47.06713	15.493481	538.29895	NaN
graz	22:045:10800	47.06713	15.493481	538.29895	NaN
graz	22:045:14400	47.06713	15.493481	538.29895	NaN
graz	22:045:18000	47.06713	15.493481	538.29895	NaN
graz	22:045:21600	47.06713	15.493481	538.29895	NaN
graz	22:045:25200	47.06713	15.493481	538.29895	NaN
graz	22:045:28800	47.06713	15.493481	538.29895	NaN
graz	22:045:32400	47.06713	15.493481	538.29895	NaN
graz	22:045:36000	47.06713	15.493481	538.29895	NaN
graz	22:045:39600	47.06713	15.493481	538.29895	NaN
graz	22:045:43200	47.06713	15.493481	538.29895	NaN
graz	22:045:46800	47.06713	15.493481	538.29895	NaN
graz	22:045:50400	47.06713	15.493481	538.29895	NaN
graz	22:045:54000	47.06713	15.493481	538.29895	NaN
graz	22:045:57600	47.06713	15.493481	538.29895	NaN
graz	22:045:61200	47.06713	15.493481	538.29895	NaN
graz	22:045:64800	47.06713	15.493481	538.29895	NaN
graz	22:045:68400	47.06713	15.493481	538.29895	NaN
graz	22:045:72000	47.06713	15.493481	538.29895	NaN
graz	22:045:75600	47.06713	15.493481	538.29895	NaN
graz	22:045:79200	47.06713	15.493481	538.29895	NaN
graz	22:045:82800	47.06713	15.493481	538.29895	NaN
graz	22:046:00000	47.06713	15.493481	538.29895	NaN
graz	22:046:03600	47.06713	15.493481	538.29895	NaN
graz	22:046:07200	47.06713	15.493481	538.29895	NaN
graz	22:046:10800	47.06713	15.493481	538.29895	NaN
graz	22:046:14400	47.06713	15.493481	538.29895	NaN
graz	22:046:18000	47.06713	15.493481	538.29895	NaN
graz	22:046:21600	47.06713	15.493481	538.29895	NaN
graz	22:046:25200	47.06713	15.493481	538.29895	NaN
graz	22:046:28800	47.06713	15.493481	538.29895	NaN
graz	22:046:32400	47.06713	15.493481	538.29895	NaN
graz	22:046:36000	47.06713	15.493481	538.29895	NaN
graz	22:046:39600	47.06713	15.493481	538.29895	NaN
graz	22:046:43200	47.06713	15.493481	538.29895	NaN
graz	22:046:46800	47.06713	15.493481	538.29895	NaN
graz	22:046:50400	47.06713	15.493481	538.29895	NaN
graz	22:046:54000	47.06713	15.493481	538.29895	NaN
graz	22:046:57600	47.06713	15.493481	538.29895	NaN
graz	22:046:61200	47.06713	15.493481	538.29895	NaN
graz	22:046:64800	47.06713	15.493481	538.29895	NaN
graz	22:046:68400	47.06713	15.493481	538.29895	NaN
graz	22:046:72000	47.06713	15.493481	538.29895	NaN
graz	22:046:75600	47.06713	15.493481	538.29895	NaN
graz	22:046:79200	47.06713	15.493481	538.29895	NaN
graz	22:046:82800	47.06713	15.493481	538.29895	NaN
graz	22:047:00000	47.06713	15.493481	538.29895	NaN
graz	22:047:03600	47.06713	15.493481	538.29895	NaN
graz	22:047:07200	47.06713	15.493481	538.29895	NaN
graz	22:047:10800	47.06713	15.493481	538.29895	NaN
graz	22:047:14400	47.06713	15.493481	538.29895	NaN
graz	22:047:18000	47.06713	15.493481	538.29895	NaN
graz	22:047:21600	47.06713	15.493481	538.29895	NaN
graz	22:047:25200	47.06713	15.493481	538.29895	NaN
graz	22:047:28800	47.06713	15.493481	538.29895	NaN
graz	22:047:32400	47.06713	15.493481	538.29895	NaN
graz	22:047:36000	47.06713	15.493481	538.29895	NaN
graz	22:047:39600	47.06713	15.493481	538.29895	NaN
graz	22:047:43200	47.06713	15.493481	538.29895	NaN
graz	22:047:46800	47.06713	15.493481	538.29895	NaN
graz	22:047:50400	47.06713	15.493481	538.29895	NaN
graz	22:047:54000	47.06713	15.493481	538.29895	NaN
graz	22:047:57600	47.06713	15.493481	538.29895	NaN
graz	22:047:61200	47.06713	15.493481	538.29895	NaN
graz	22:047:64800	47.06713	15.493481	538.29895	NaN
graz	22:047:68400	47.06713	15.493481	538.29895	NaN
graz	22:047:72000	47.06713	15.493481	538.29895	NaN
graz	22:047:75600	47.06713	15.493481	538.29895	NaN
graz	22:047:79200	47.06713	15.493481	538.29895	NaN
graz	22:047:82800	47.06713	15.493481	538.29895	NaN
graz	22:048:00000	47.06713	15.493481	538.29895	2234.2
graz	22:048:03600	47.06713	15.493481	538.29895	2255.3
graz	22:048:07200	47.06713	15.493481	538.29895	2262
graz	22:048:10800	47.06713	15.493481	538.29895	2271.6
graz	22:048:14400	47.06713	15.493481	538.29895	2257.7
graz	22:048:18000	47.06713	15.493481	538.29895	2237.4
graz	22:048:21600	47.06713	15.493481	538.29895	2227.2
graz	22:048:25200	47.06713	15.493481	538.29895	2224.9
graz	22:048:28800	47.06713	15.493481	538.29895	2215
graz	22:048:32400	47.06713	15.493481	538.29895	2210.6
graz	22:048:36000	47.06713	15.493481	538.29895	2208.2
graz	22:048:39600	47.06713	15.493481	538.29895	2205.9
graz	22:048:43200	47.06713	15.493481	538.29895	2203.5
graz	22:048:46800	47.06713	15.493481	538.29895	2201.2
graz	22:048:50400	47.06713	15.493481	538.29895	2198.8
graz	22:048:54000	47.06713	15.493481	538.29895	2203.3
graz	22:048:57600	47.06713	15.493481	538.29895	2215
graz	22:048:61200	47.06713	15.493481	538.29895	2218.2
graz	22:048:64800	47.06713	15.493481	538.29895	2222.5
graz	22:048:68400	47.06713	15.493481	538.29895	2228.6
graz	22:048:72000	47.06713	15.493481	538.29895	2235.8
graz	22:048:75600	47.06713	15.493481	538.29895	2228
graz	22:048:79200	47.06713	15.493481	538.29895	2219.3
graz	22:048:82800	47.06713	15.493481	538.29895	2203.8
graz	22:049:00000	47.06713	15.493481	538.29895	NaN
graz	22:049:03600	47.06713	15.493481	538.29895	NaN
graz	22:049:07200	47.06713	15.493481	538.29895	NaN
graz	22:049:10800	47.06713	15.493481	538.29895	NaN
graz	22:049:14400	47.06713	15.493481	538.29895	NaN
graz	22:049:18000	47.06713	15.493481	538.29895	NaN
graz	22:049:21600	47.06713	15.493481	538.29895	NaN
graz	22:049:25200	47.06713	15.493481	538.29895	NaN
graz	22:049:28800	47.06713	15.493481	538.29895	NaN
graz	22:049:32400	47.06713	15.493481	538.29895	NaN
graz	22:049:36000	47.06713	15.493481	538.29895	NaN
graz	22:049:39600	47.06713	15.493481	538.29895	NaN
graz	22:049:43200	47.06713	15.493481	538.29895	NaN
graz	22:049:46800	47.06713	15.493481	538.29895	NaN
graz	22:049:50400	47.06713	15.493481	538.29895	NaN
graz	22:049:54000	47.06713	15.493481	538.29895	NaN
graz	22:049:57600	47.06713	15.493481	538.29895	NaN
graz	22:049:61200	47.06713	15.493481	538.29895	NaN
graz	22:049:64800	47.06713	15.493481	538.29895	NaN
graz	22:049:68400	47.06713	15.493481	538.29895	NaN
graz	22:049:72000	47.06713	15.493481	538.29895	NaN
graz	22:049:75600	47.06713	15.493481	538.29895	NaN
graz	22:049:79200	47.06713	15.493481	538.29895	NaN
graz	22:049:82800	47.06713	15.493481	538.29895	NaN
graz	22:050:00000	47.06713	15.493481	538.29895	NaN
graz	22:050:03600	47.06713	15.493481	538.29895	NaN
graz	22:050:07200	47.06713	15.493481	538.29895	NaN
graz	22:050:10800	47.06713	15.493481	538.29895	NaN
graz	22:050:14400	47.06713	15.493481	538.29895	NaN
graz	22:050:18000	47.06713	15.493481	538.29895	NaN
graz	22:050:21600	47.06713	15.493481	538.29895	NaN
graz	22:050:25200	47.06713	15.493481	538.29895	NaN
graz	22:050:28800	47.06713	15.493481	538.29895	NaN
graz	22:050:32400	47.06713	15.493481	538.29895	NaN
graz	22:050:36000	47.06713	15.493481	538.29895	NaN
graz	22:050:39600	47.06713	15.493481	538.29895	NaN
graz	22:050:43200	47.06713	15.493481	538.29895	NaN
graz	22:050:46800	47.06713	15.493481	538.29895	NaN
graz	22:050:50400	47.06713	15.493481	538.29895	NaN
graz	22:050:54000	47.06713	15.493481	538.29895	NaN
graz	22:050:57600	47.06713	15.493481	538.29895	NaN
graz	22:050:61200	47.06713	15.493481	538.29895	NaN
graz	22:050:64800	47.06713	15.493481	538.29895	NaN
graz	22:050:68400	47.06713	15.493481	538.29895	NaN
graz	22:050:72000	47.06713	15.493481	538.29895	NaN
graz	22:050:75600	47.06713	15.493481	538.29895	NaN
graz	22:050:79200	47.06713	15.493481	538.29895	NaN
graz	22:050:82800	47.06713	15.493481	538.29895	NaN
graz	22:051:00000	47.06713	15.493481	538.29895	NaN
graz	22:051:03600	47.06713	15.493481	538.29895	NaN
graz	22:051:07200	47.06713	15.493481	538.29895	NaN
graz	22:051:10800	47.06713	15.493481	538.29895	NaN
graz	22:051:14400	47.06713	15.493481	538.29895	NaN
graz	22:051:18000	47.06713	15.493481	538.29895	NaN
graz	22:051:21600	47.06713	15.493481	538.29895	NaN
graz	22:051:25200	47.06713	15.493481	538.29895	NaN
graz	22:051:28800	47.06713	15.493481	538.29895	NaN
graz	22:051:32400	47.06713	15.493481	538.29895	NaN
graz	22:051:36000	47.06713	15.493481	538.29895	NaN
graz	22:051:39600	47.06713	15.493481	538.29895	NaN
graz	22:051:43200	47.06713	15.493481	538.29895	NaN
graz	22:051:46800	47.06713	15.493481	538.29895	NaN
graz	22:051:50400	47.06713	15.493481	538.29895	NaN
graz	22:051:54000	47.06713	15.493481	538.29895	NaN
graz	22:051:57600	47.06713	15.493481	538.29895	NaN
graz	22:051:61200	47.06713	15.493481	538.29895	NaN
graz	22:051:64800	47.06713	15.493481	538.29895	NaN
graz	22:051:68400	47.06713	15.493481	538.29895	NaN
graz	22:051:72000	47.06713	15.493481	538.29895	NaN
graz	22:051:75600	47.06713	15.493481	538.29895	NaN
graz	22:051:79200	47.06713	15.493481	538.29895	NaN
graz	22:051:82800	47.06713	15.493481	538.29895	NaN
graz	22:052:00000	47.06713	15.493481	538.29895	2242.1
graz	22:052:03600	47.06713	15.493481	538.29895	2230.5
graz	22:052:07200	47.06713	15.493481	538.29895	2221.9
graz	22:052:10800	47.06713	15.493481	538.29895	2225.2
graz	22:052:14400	47.06713	15.493481	538.29895	2221
graz	22:052:18000	47.06713	15.493481	538.29895	2216.3
graz	22:052:21600	47.06713	15.493481	538.29895	2223.6
graz	22:052:25200	47.06713	15.493481	538.29895	2225.6
graz	22:052:28800	47.06713	15.493481	538.29895	2231.7
graz	22:052:32400	47.06713	15.493481	538.29895	2227
graz	22:052:36000	47.06713	15.493481	538.29895	2226.2
graz	22:052:39600	47.06713	15.493481	538.29895	2227
graz	22:052:43200	47.06713	15.493481	538.29895	2218.6
graz	22:052:46800	47.06713	15.493481	538.29895	2211.1
graz	22:052:50400	47.06713	15.493481	538.29895	2201.1
graz	22:052:54000	47.06713	15.493481	538.29895	2203.3
graz	22:052:57600	47.06713	15.493481	538.29895	2198.6
graz	22:052:61200	47.06713	15.493481	538.29895	2196
graz	22:052:64800	47.06713	15.493481	538.29895	2194.7
graz	22:052:68400	47.06713	15.493481	538.29895	2195.1
graz	22:052:72000	47.06713	15.493481	538.29895	2195.8
graz	22:052:75600	47.06713	15.493481	538.29895	2190.9
graz	22:052:79200	47.06713	15.493481	538.29895	2198.6
graz	22:052:82800	47.06713	15.493481	538.29895	2204.5
graz	22:053:00000	47.06713	15.493481	538.29895	2212.4
graz	22:053:03600	47.06713	15.493481	538.29895	2208
graz	22:053:07200	47.06713	15.493481	538.29895	2213.6
graz	22:053:10800	47.06713	15.493481	538.29895	2211.2
graz	22:053:14400	47.06713	15.493481	538.29895	2208.6
graz	22:053:18000	47.06713	15.493481	538.29895	2212.3
graz	22:053:21600	47.06713	15.493481	538.29895	2216.8
graz	22:053:25200	47.06713	15.493481	538.29895	2217.8
graz	22:053:28800	47.06713	15.493481	538.29895	2226.3
graz	22:053:32400	47.06713	15.493481	538.29895	2227.5
graz	22:053:36000	47.06713	15.493481	538.29895	2217.7
graz	22:053:39600	47.06713	15.493481	538.29895	2212.7
graz	22:053:43200	47.06713	15.493481	538.29895	2212.5
graz	22:053:46800	47.06713	15.493481	538.29895	2214.3
graz	22:053:50400	47.06713	15.493481	538.29895	2216
graz	22:053:54000	47.06713	15.493481	538.29895	2213.1
graz	22:053:57600	47.06713	15.493481	538.29895	2210.9
graz	22:053:61200	47.06713	15.493481	538.29895	2225.4
graz	22:053:64800	47.06713	15.493481	538.29895	2226.2
graz	22:053:68400	47.06713	15.493481	538.29895	2232
graz	22:053:72000	47.06713	15.493481	538.29895	2237.5
graz	22:053:75600	47.06713	15.493481	538.29895	2229.6
graz	22:053:79200	47.06713	15.493481	538.29895	2236
graz	22:053:82800	47.06713	15.493481	538.29895	2242.2
graz	22:054:00000	47.06713	15.493481	538.29895	2247.9
graz	22:054:03600	47.06713	15.493481	538.29895	2243.3
graz	22:054:07200	47.06713	15.493481	538.29895	2250.2
graz	22:054:10800	47.06713	15.493481	538.29895	2254.9
graz	22:054:14400	47.06713	15.493481	538.29895	2252.8
graz	22:054:18000	47.06713	15.493481	538.29895	2249.9
graz	22:054:21600	47.06713	15.493481	538.29895	2255.8
graz	22:054:25200	47.06713	15.493481	538.29895	2260.5
graz	22:054:28800	47.06713	15.493481	538.29895	2264.1
graz	22:054:32400	47.06713	15.493481	538.29895	2254.9
graz	22:054:36000	47.06713	15.493481	538.29895	2239.8
graz	22:054:39600	47.06713	15.493481	538.29895	2232.9
graz	22:054:43200	47.06713	15.493481	538.29895	2226.9
graz	22:054:46800	47.06713	15.493481	538.29895	2226.9
graz	22:054:50400	47.06713	15.493481	538.29895	2225.4
graz	22:054:54000	47.06713	15.493481	538.29895	2227
graz	22:054:57600	47.06713	15.493481	538.29895	2223.6
graz	22:054:61200	47.06713	15.493481	538.29895	2221.7
graz	22:054:64800	47.06713	15.493481	538.29895	2214.5
graz	22:054:68400	47.06713	15.493481	538.29895	2219.3
graz	22:054:72000	47.06713	15.493481	538.29895	2213.4
graz	22:054:75600	47.06713	15.493481	538.29895	2206.3
graz	22:054:79200	47.06713	15.493481	538.29895	2213.9
graz	22:054:82800	47.06713	15.493481	538.29895	2218.4
graz	22:055:00000	47.06713	15.493481	538.29895	2229.4
graz	22:055:03600	47.06713	15.493481	538.29895	2223.4
graz	22:055:07200	47.06713	15.493481	538.29895	2228.6
graz	22:055:10800	47.06713	15.493481	538.29895	2234.5
graz	22:055:14400	47.06713	15.493481	538.29895	2225.3
graz	22:055:18000	47.06713	15.493481	538.29895	2218.6
graz	22:055:21600	47.06713	15.493481	538.29895	2221.9
graz	22:055:25200	47.06713	15.493481	538.29895	2226.4
graz	22:055:28800	47.06713	15.493481	538.29895	2230.6
graz	22:055:32400	47.06713	15.493481	538.29895	2229.3
graz	22:055:36000	47.06713	15.493481	538.29895	2226.9
graz	22:055:39600	47.06713	15.493481	538.29895	2224.7
graz	22:055:43200	47.06713	15.493481	538.29895	2226.8
graz	22:055:46800	47.06713	15.493481	538.29895	2227.6
graz	22:055:50400	47.06713	15.493481	538.29895	2226
graz	22:055:54000	47.06713	15.493481	538.29895	2229.4
graz	22:055:57600	47.06713	15.493481	538.29895	2226.7
graz	22:055:61200	47.06713	15.493481	538.29895	2225.1
graz	22:055:64800	47.06713	15.493481	538.29895	2222.9
graz	22:055:68400	47.06713	15.493481	538.29895	2223.8
graz	22:055:72000	47.06713	15.493481	538.29895	2220.5
graz	22:055:75600	47.06713	15.493481	538.29895	2213.7
graz	22:055:79200	47.06713	15.493481	538.29895	2228.7
graz	22:055:82800	47.06713	15.493481	538.29895	2232.1
graz	22:056:00000	47.06713	15.493481	538.29895	2245.4
graz	22:056:03600	47.06713	15.493481	538.29895	2239
graz	22:056:07200	47.06713	15.493481	538.29895	2232.8
graz	22:056:10800	47.06713	15.493481	538.29895	2234.8
graz	22:056:14400	47.06713	15.493481	538.29895	2230.5
graz	22:056:18000	47.06713	15.493481	538.29895	2230.2
graz	22:056:21600	47.06713	15.493481	538.29895	2239.2
graz	22:056:25200	47.06713	15.493481	538.29895	2246.8
graz	22:056:28800	47.06713	15.493481	538.29895	2254.9
graz	22:056:32400	47.06713	15.493481	538.29895	2253.8
graz	22:056:36000	47.06713	15.493481	538.29895	2253.6
graz	22:056:39600	47.06713	15.493481	538.29895	2250
graz	22:056:43200	47.06713	15.493481	538.29895	2249.3
graz	22:056:46800	47.06713	15.493481	538.29895	2246.4
graz	22:056:50400	47.06713	15.493481	538.29895	2241.3
graz	22:056:54000	47.06713	15.493481	538.29895	2241.6
graz	22:056:57600	47.06713	15.493481	538.29895	2238.1
graz	22:056:61200	47.06713	15.493481	538.29895	2239.4
graz	22:056:64800	47.06713	15.493481	538.29895	2237.6
graz	22:056:68400	47.06713	15.493481	538.29895	2236.7
graz	22:056:72000	47.06713	15.493481	538.29895	2232.9
graz	22:056:75600	47.06713	15.493481	538.29895	2223
graz	22:056:79200	47.06713	15.493481	538.29895	2235.1
graz	22:056:82800	47.06713	15.493481	538.29895	2237.2
graz	22:057:00000	47.06713	15.493481	538.29895	2241
graz	22:057:03600	47.06713	15.493481	538.29895	2231.3
graz	22:057:07200	47.06713	15.493481	538.29895	2235.2
graz	22:057:10800	47.06713	15.493481	538.29895	2234.3
graz	22:057:14400	47.06713	15.493481	538.29895	2229.3
graz	22:057:18000	47.06713	15.493481	538.29895	2227.3
graz	22:057:21600	47.06713	15.493481	538.29895	2236.1
graz	22:057:25200	47.06713	15.493481	538.29895	2238.7
graz	22:057:28800	47.06713	15.493481	538.29895	2245.4
graz	22:057:32400	47.06713	15.493481	538.29895	2244
graz	22:057:36000	47.06713	15.493481	538.29895	2241.2
graz	22:057:39600	47.06713	15.493481	538.29895	2241.8
graz	22:057:43200	47.06713	15.493481	538.29895	2244.7
graz	22:057:46800	47.06713	15.493481	538.29895	2242.6
graz	22:057:50400	47.06713	15.493481	538.29895	2239.4
graz	22:057:54000	47.06713	15.493481	538.29895	2242.2
graz	22:057:57600	47.06713	15.493481	538.29895	2244.5
graz	22:057:61200	47.06713	15.493481	538.29895	2244.4
graz	22:057:64800	47.06713	15.493481	538.29895	2242.2
graz	22:057:68400	47.06713	15.493481	538.29895	2247.2
graz	22:057:72000	47.06713	15.493481	538.29895	2244.3
graz	22:057:75600	47.06713	15.493481	538.29895	2238.3
graz	22:057:79200	47.06713	15.493481	538.29895	2246.4
graz	22:057:82800	47.06713	15.493481	538.29895	2246
graz	22:058:00000	47.06713	15.493481	538.29895	2242.2
graz	22:058:03600	47.06713	15.493481	538.29895	2237.3
graz	22:058:07200	47.06713	15.493481	538.29895	2242.6
graz	22:058:10800	47.06713	15.493481	538.29895	2248.4
graz	22:058:14400	47.06713	15.493481	538.29895	2242.1
graz	22:058:18000	47.06713	15.493481	538.29895	2238.2
graz	22:058:21600	47.06713	15.493481	538.29895	2245.5
graz	22:058:25200	47.06713	15.493481	538.29895	2247.6
graz	22:058:28800	47.06713	15.493481	538.29895	2254
graz	22:058:32400	47.06713	15.493481	538.29895	2250.3
graz	22:058:36000	47.06713	15.493481	538.29895	2247.7
graz	22:058:39600	47.06713	15.493481	538.29895	2249.2
graz	22:058:43200	47.06713	15.493481	538.29895	2249.4
graz	22:058:46800	47.06713	15.493481	538.29895	2252
graz	22:058:50400	47.06713	15.493481	538.29895	2251.2
graz	22:058:54000	47.06713	15.493481	538.29895	2252.5
graz	22:058:57600	47.06713	15.493481	538.29895	2250.3
graz	22:058:61200	47.06713	15.493481	538.29895	2250.9
graz	22:058:64800	47.06713	15.493481	538.29895	2249.8
graz	22:058:68400	47.06713	15.493481	538.29895	2250.8
graz	22:058:72000	47.06713	15.493481	538.29895	2242.8
graz	22:058:75600	47.06713	15.493481	538.29895	2234
graz	22:058:79200	47.06713	15.493481	538.29895	2241.5
graz	22:058:82800	47.06713	15.493481	538.29895	2240.3
graz	22:059:00000	47.06713	15.493481	538.29895	2233
graz	22:059:03600	47.06713	15.493481	538.29895	2227
graz	22:059:07200	47.06713	15.493481	538.29895	2229.4
graz	22:059:10800	47.06713	15.493481	538.29895	2229.8
graz	22:059:14400	47.06713	15.493481	538.29895	2226.6
graz	22:059:18000	47.06713	15.493481	538.29895	2225.2
graz	22:059:21600	47.06713	15.493481	538.29895	2237
graz	22:059:25200	47.06713	15.493481	538.29895	2240.6
graz	22:059:28800	47.06713	15.493481	538.29895	2238.3
graz	22:059:32400	47.06713	15.493481	538.29895	2232.8
graz	22:059:36000	47.06713	15.493481	538.29895	2227.2
graz	22:059:39600	47.06713	15.493481	538.29895	2227.1
graz	22:059:43200	47.06713	15.493481	538.29895	2229.7
graz	22:059:46800	47.06713	15.493481	538.29895	2228.9
graz	22:059:50400	47.06713	15.493481	538.29895	2228.8
graz	22:059:54000	47.06713	15.493481	538.29895	2232.3
graz	22:059:57600	47.06713	15.493481	538.29895	2232.5
graz	22:059:61200	47.06713	15.493481	538.29895	2237.3
graz	22:059:64800	47.06713	15.493481	538.29895	2239.8
graz	22:059:68400	47.06713	15.493481	538.29895	2244.6
graz	22:059:72000	47.06713	15.493481	538.29895	2241.4
graz	22:059:75600	47.06713	15.493481	538.29895	2238.3
graz	22:059:79200	47.06713	15.493481	538.29895	2243.7
graz	22:059:82800	47.06713	15.493481	538.29895	2249.5
graz	22:060:00000	47.06713	15.493481	538.29895	2245.9
graz	22:060:03600	47.06713	15.493481	538.29895	2238.4
graz	22:060:07200	47.06713	15.493481	538.29895	2244.8
graz	22:060:10800	47.06713	15.493481	538.29895	2246.2
graz	22:060:14400	47.06713	15.493481	538.29895	2240.2
graz	22:060:18000	47.06713	15.493481	538.29895	2237.9
graz	22:060:21600	47.06713	15.493481	538.29895	2246.4
graz	22:060:25200	47.06713	15.493481	538.29895	2248.7
graz	22:060:28800	47.06713	15.493481	538.29895	2251
graz	22:060:32400	47.06713	15.493481	538.29895	2244.2
graz	22:060:36000	47.06713	15.493481	538.29895	2240.1
graz	22:060:39600	47.06713	15.493481	538.29895	2238.7
graz	22:060:43200	47.06713	15.493481	538.29895	2237.6
graz	22:060:46800	47.06713	15.493481	538.29895	2237.6
graz	22:060:50400	47.06713	15.493481	538.29895	2236.9
graz	22:060:54000	47.06713	15.493481	538.29895	2235.9
graz	22:060:57600	47.06713	15.493481	538.29895	2230.1
graz	22:060:61200	47.06713	15.493481	538.29895	2231.1
graz	22:060:64800	47.06713	15.493481	538.29895	2230.1
graz	22:060:68400	47.06713	15.493481	538.29895	2232.6
graz	22:060:72000	47.06713	15.493481	538.29895	2228.5
graz	22:060:75600	47.06713	15.493481	538.29895	2224
graz	22:060:79200	47.06713	15.493481	538.29895	2227.7
graz	22:060:82800	47.06713	15.493481	538.29895	2224.6
graz	22:061:00000	47.06713	15.493481	538.29895	2219.4
graz	22:061:03600	47.06713	15.493481	538.29895	2208.2
graz	22:061:07200	47.06713	15.493481	538.29895	2211.9
graz	22:061:10800	47.06713	15.493481	538.29895	2211.3
graz	22:061:14400	47.06713	15.493481	538.29895	2206.4
graz	22:061:18000	47.06713	15.493481	538.29895	2205.9
graz	22:061:21600	47.06713	15.493481	538.29895	2214
graz	22:061:25200	47.06713	15.493481	538.29895	2216.4
graz	22:061:28800	47.06713	15.493481	538.29895	2220.8
graz	22:061:32400	47.06713	15.493481	538.29895	2217.4
graz	22:061:36000	47.06713	15.493481	538.29895	2212.5
graz	22:061:39600	47.06713	15.493481	538.29895	2212.5
graz	22:061:43200	47.06713	15.493481	538.29895	2211.7
graz	22:061:46800	47.06713	15.493481	538.29895	2208.4
graz	22:061:50400	47.06713	15.493481	538.29895	2209.4
graz	22:061:54000	47.06713	15.493481	538.29895	2213.9
graz	22:061:57600	47.06713	15.493481	538.29895	2209.7
graz	22:061:61200	47.06713	15.493481	538.29895	2213.1
graz	22:061:64800	47.06713	15.493481	538.29895	2213
graz	22:061:68400	47.06713	15.493481	538.29895	2216.7
graz	22:061:72000	47.06713	15.493481	538.29895	2210.2
graz	22:061:75600	47.06713	15.493481	538.29895	2203.7
graz	22:061:79200	47.06713	15.493481	538.29895	2207.6
graz	22:061:82800	47.06713	15.493481	538.29895	2207.4
graz	22:062:00000	47.06713	15.493481	538.29895	2202
graz	22:062:03600	47.06713	15.493481	538.29895	2195.1
graz	22:062:07200	47.06713	15.493481	538.29895	2202.1
graz	22:062:10800	47.06713	15.493481	538.29895	2201.1
graz	22:062:14400	47.06713	15.493481	538.29895	2199.1
graz	22:062:18000	47.06713	15.493481	538.29895	2196.9
graz	22:062:21600	47.06713	15.493481	538.29895	2201
graz	22:062:25200	47.06713	15.493481	538.29895	2204.1
graz	22:062:28800	47.06713	15.493481	538.29895	2210.5
graz	22:062:32400	47.06713	15.493481	538.29895	2206.4
graz	22:062:36000	47.06713	15.493481	538.29895	2203.7
graz	22:062:39600	47.06713	15.493481	538.29895	2203.4
graz	22:062:43200	47.06713	15.493481	538.29895	2203.8
graz	22:062:46800	47.06713	15.493481	538.29895	2199.5
graz	22:062:50400	47.06713	15.493481	538.29895	2200
graz	22:062:54000	47.06713	15.493481	538.29895	2206.6
graz	22:062:57600	47.06713	15.493481	538.29895	2205.4
graz	22:062:61200	47.06713	15.493481	538.29895	2212.1
graz	22:062:64800	47.06713	15.493481	538.29895	2210.5
graz	22:062:68400	47.06713	15.493481	538.29895	2214.2
graz	22:062:72000	47.06713	15.493481	538.29895	2209.2
graz	22:062:75600	47.06713	15.493481	538.29895	2202.9
graz	22:062:79200	47.06713	15.493481	538.29895	2210.8
graz	22:062:82800	47.06713	15.493481	538.29895	2210.4
graz	22:063:00000	47.06713	15.493481	538.29895	2206.2
graz	22:063:03600	47.06713	15.493481	538.29895	2201.7
graz	22:063:07200	47.06713	15.493481	538.29895	2207
graz	22:063:10800	47.06713	15.493481	538.29895	2203.5
graz	22:063:14400	47.06713	15.493481	538.29895	2197.5
graz	22:063:18000	47.06713	15.493481	538.29895	2200.8
graz	22:063:21600	47.06713	15.493481	538.29895	2208.5
graz	22:063:25200	47.06713	15.493481	538.29895	2213.7
graz	22:063:28800	47.06713	15.493481	538.29895	2221.2
graz	22:063:32400	47.06713	15.493481	538.29895	2219.6
graz	22:063:36000	47.06713	15.493481	538.29895	2210.8
graz	22:063:39600	47.06713	15.493481	538.29895	2213.8
graz	22:063:43200	47.06713	15.493481	538.29895	2218.2
graz	22:063:46800	47.06713	15.493481	538.29895	2219.1
graz	22:063:50400	47.06713	15.493481	538.29895	2223.7
graz	22:063:54000	47.06713	15.493481	538.29895	2227.8
graz	22:063:57600	47.06713	15.493481	538.29895	2222.1
graz	22:063:61200	47.06713	15.493481	538.29895	2225.3
graz	22:063:64800	47.06713	15.493481	538.29895	2223.6
graz	22:063:68400	47.06713	15.493481	538.29895	2224.5
graz	22:063:72000	47.06713	15.493481	538.29895	2217.1
graz	22:063:75600	47.06713	15.493481	538.29895	2215.1
graz	22:063:79200	47.06713	15.493481	538.29895	2220.9
graz	22:063:82800	47.06713	15.493481	538.29895	2221.5
graz	22:064:00000	47.06713	15.493481	538.29895	2219.2
graz	22:064:03600	47.06713	15.493481	538.29895	2210.8
graz	22:064:07200	47.06713	15.493481	538.29895	2218.2
graz	22:064:10800	47.06713	15.493481	538.29895	2221.6
graz	22:064:14400	47.06713	15.493481	538.29895	2217.6
graz	22:064:18000	47.06713	15.493481	538.29895	2221.2
graz	22:064:21600	47.06713	15.493481	538.29895	2229
graz	22:064:25200	47.06713	15.493481	538.29895	2233
graz	22:064:28800	47.06713	15.493481	538.29895	2238.4
graz	22:064:32400	47.06713	15.493481	538.29895	2231.6
graz	22:064:36000	47.06713	15.493481	538.29895	2228.8
graz	22:064:39600	47.06713	15.493481	538.29895	2233.7
graz	22:064:43200	47.06713	15.493481	538.29895	2229.7
graz	22:064:46800	47.06713	15.493481	538.29895	2228
graz	22:064:50400	47.06713	15.493481	538.29895	2230.2
graz	22:064:54000	47.06713	15.493481	538.29895	2234.6
graz	22:064:57600	47.06713	15.493481	538.29895	2230.7
graz	22:064:61200	47.06713	15.493481	538.29895	2231.1
graz	22:064:64800	47.06713	15.493481	538.29895	2235.9
graz	22:064:68400	47.06713	15.493481	538.29895	2236.1
graz	22:064:72000	47.06713	15.493481	538.29895	2229.4
graz	22:064:75600	47.06713	15.493481	538.29895	2227.7
graz	22:064:79200	47.06713	15.493481	538.29895	2229.6
graz	22:064:82800	47.06713	15.493481	538.29895	2229.7
graz	22:065:00000	47.06713	15.493481	538.29895	2224.9
graz	22:065:03600	47.06713	15.493481	538.29895	2221.3
graz	22:065:07200	47.06713	15.493481	538.29895	2228.4
graz	22:065:10800	47.06713	15.493481	538.29895	2226.7
graz	22:065:14400	47.06713	15.493481	538.29895	2218.6
graz	22:065:18000	47.06713	15.493481	538.29895	2222.9
graz	22:065:21600	47.06713	15.493481	538.29895	2229
graz	22:065:25200	47.06713	15.493481	538.29895	2231.5
graz	22:065:28800	47.06713	15.493481	538.29895	2234.2
graz	22:065:32400	47.06713	15.493481	538.29895	2225.5
graz	22:065:36000	47.06713	15.493481	538.29895	2222
graz	22:065:39600	47.06713	15.493481	538.29895	2224.2
graz	22:065:43200	47.06713	15.493481	538.29895	2222.6
graz	22:065:46800	47.06713	15.493481	538.29895	2219.7
graz	22:065:50400	47.06713	15.493481	538.29895	2224.1
graz	22:065:54000	47.06713	15.493481	538.29895	2224.7
graz	22:065:57600	47.06713	15.493481	538.29895	2220.5
graz	22:065:61200	47.06713	15.493481	538.29895	2222.8
graz	22:065:64800	47.06713	15.493481	538.29895	2230.8
graz	22:065:68400	47.06713	15.493481	538.29895	2230.6
graz	22:065:72000	47.06713	15.493481	538.29895	2224.4
graz	22:065:75600	47.06713	15.493481	538.29895	2223.6
graz	22:065:79200	47.06713	15.493481	538.29895	2225.9
graz	22:065:82800	47.06713	15.493481	538.29895	2224.7
graz	22:066:00000	47.06713	15.493481	538.29895	2218.4
graz	22:066:03600	47.06713	15.493481	538.29895	2217.8
graz	22:066:07200	47.06713	15.493481	538.29895	2223.1
graz	22:066:10800	47.06713	15.493481	538.29895	2220.3
graz	22:066:14400	47.06713	15.493481	538.29895	2215.6
graz	22:066:18000	47.06713	15.493481	538.29895	2219.8
graz	22:066:21600	47.06713	15.493481	538.29895	2226
graz	22:066:25200	47.06713	15.493481	538.29895	2227.8
graz	22:066:28800	47.06713	15.493481	538.29895	2232.1
graz	22:066:32400	47.06713	15.493481	538.29895	2226.9
graz	22:066:36000	47.06713	15.493481	538.29895	2223.5
graz	22:066:39600	47.06713	15.493481	538.29895	2221.7
graz	22:066:43200	47.06713	15.493481	538.29895	2214.2
graz	22:066:46800	47.06713	15.493481	538.29895	2210.6
graz	22:066:50400	47.06713	15.493481	538.29895	2215.9
graz	22:066:54000	47.06713	15.493481	538.29895	2214
graz	22:066:57600	47.06713	15.493481	538.29895	2209.2
graz	22:066:61200	47.06713	15.493481	538.29895	2211.9
graz	22:066:64800	47.06713	15.493481	538.29895	2220.3
graz	22:066:68400	47.06713	15.493481	538.29895	2221.3
graz	22:066:72000	47.06713	15.493481	538.29895	2216.5
graz	22:066:75600	47.06713	15.493481	538.29895	2218.5
graz	22:066:79200	47.06713	15.493481	538.29895	2222.2
graz	22:066:82800	47.06713	15.493481	538.29895	2223.1
graz	22:067:00000	47.06713	15.493481	538.29895	2215.3
graz	22:067:03600	47.06713	15.493481	538.29895	2217
graz	22:067:07200	47.06713	15.493481	538.29895	2223.1
graz	22:067:10800	47.06713	15.493481	538.29895	2218.8
graz	22:067:14400	47.06713	15.493481	538.29895	2210.6
graz	22:067:18000	47.06713	15.493481	538.29895	2216.6
graz	22:067:21600	47.06713	15.493481	538.29895	2222.4
graz	22:067:25200	47.06713	15.493481	538.29895	2226.1
graz	22:067:28800	47.06713	15.493481	538.29895	2231.4
graz	22:067:32400	47.06713	15.493481	538.29895	2224.1
graz	22:067:36000	47.06713	15.493481	538.29895	2224.2
graz	22:067:39600	47.06713	15.493481	538.29895	2225.3
graz	22:067:43200	47.06713	15.493481	538.29895	2225.3
graz	22:067:46800	47.06713	15.493481	538.29895	2225.6
graz	22:067:50400	47.06713	15.493481	538.29895	2228.5
graz	22:067:54000	47.06713	15.493481	538.29895	2227.7
graz	22:067:57600	47.06713	15.493481	538.29895	2224.3
graz	22:067:61200	47.06713	15.493481	538.29895	2226.3
graz	22:067:64800	47.06713	15.493481	538.29895	2232.8
graz	22:067:68400	47.06713	15.493481	538.29895	2231.4
graz	22:067:72000	47.06713	15.493481	538.29895	2225.3
graz	22:067:75600	47.06713	15.493481	538.29895	2231.7
graz	22:067:79200	47.06713	15.493481	538.29895	2235.1
graz	22:067:82800	47.06713	15.493481	538.29895	2236.5
graz	22:068:00000	47.06713	15.493481	538.29895	2227.5
graz	22:068:03600	47.06713	15.493481	538.29895	2235.1
graz	22:068:07200	47.06713	15.493481	538.29895	2241.8
graz	22:068:10800	47.06713	15.493481	538.29895	2240.2
graz	22:068:14400	47.06713	15.493481	538.29895	2233.7
graz	22:068:18000	47.06713	15.493481	538.29895	2241.3
graz	22:068:21600	47.06713	15.493481	538.29895	2246.8
graz	22:068:25200	47.06713	15.493481	538.29895	2251
graz	22:068:28800	47.06713	15.493481	538.29895	2254.1
graz	22:068:32400	47.06713	15.493481	538.29895	2247
graz	22:068:36000	47.06713	15.493481	538.29895	2248.2
graz	22:068:39600	47.06713	15.493481	538.29895	2248.8
graz	22:068:43200	47.06713	15.493481	538.29895	2245.7
graz	22:068:46800	47.06713	15.493481	538.29895	2244.7
graz	22:068:50400	47.06713	15.493481	538.29895	2251
graz	22:068:54000	47.06713	15.493481	538.29895	2248.8
graz	22:068:57600	47.06713	15.493481	538.29895	2246.5
graz	22:068:61200	47.06713	15.493481	538.29895	2251.5
graz	22:068:64800	47.06713	15.493481	538.29895	2257.6
graz	22:068:68400	47.06713	15.493481	538.29895	2251.4
graz	22:068:72000	47.06713	15.493481	538.29895	2238.7
graz	22:068:75600	47.06713	15.493481	538.29895	2232
graz	22:068:79200	47.06713	15.493481	538.29895	2236.1
graz	22:068:82800	47.06713	15.493481	538.29895	2231.7
graz	22:069:00000	47.06713	15.493481	538.29895	2227.4
graz	22:069:03600	47.06713	15.493481	538.29895	2232.5
graz	22:069:07200	47.06713	15.493481	538.29895	2235.7
graz	22:069:10800	47.06713	15.493481	538.29895	2230.7
graz	22:069:14400	47.06713	15.493481	538.29895	2225.2
graz	22:069:18000	47.06713	15.493481	538.29895	2230.2
graz	22:069:21600	47.06713	15.493481	538.29895	2233.4
graz	22:069:25200	47.06713	15.493481	538.29895	2237.7
graz	22:069:28800	47.06713	15.493481	538.29895	2237.2
graz	22:069:32400	47.06713	15.493481	538.29895	2233.5
graz	22:069:36000	47.06713	15.493481	538.29895	2235.9
graz	22:069:39600	47.06713	15.493481	538.29895	2237.2
graz	22:069:43200	47.06713	15.493481	538.29895	2238.2
graz	22:069:46800	47.06713	15.493481	538.29895	2236.9
graz	22:069:50400	47.06713	15.493481	538.29895	2244.7
graz	22:069:54000	47.06713	15.493481	538.29895	2243.5
graz	22:069:57600	47.06713	15.493481	538.29895	2239.1
graz	22:069:61200	47.06713	15.493481	538.29895	2242.4
graz	22:069:64800	47.06713	15.493481	538.29895	2248.5
graz	22:069:68400	47.06713	15.493481	538.29895	2243.9
graz	22:069:72000	47.06713	15.493481	538.29895	2233.7
graz	22:069:75600	47.06713	15.493481	538.29895	2237.8
graz	22:069:79200	47.06713	15.493481	538.29895	2237.9
graz	22:069:82800	47.06713	15.493481	538.29895	2238.3
graz	22:070:00000	47.06713	15.493481	538.29895	2231.8
graz	22:070:03600	47.06713	15.493481	538.29895	2233.4
graz	22:070:07200	47.06713	15.493481	538.29895	2237
graz	22:070:10800	47.06713	15.493481	538.29895	2236.4
graz	22:070:14400	47.06713	15.493481	538.29895	2231.8
graz	22:070:18000	47.06713	15.493481	538.29895	2237.2
graz	22:070:21600	47.06713	15.493481	538.29895	2240
graz	22:070:25200	47.06713	15.493481	538.29895	2241.3
graz	22:070:28800	47.06713	15.493481	538.29895	2242.9
graz	22:070:32400	47.06713	15.493481	538.29895	2233.3
graz	22:070:36000	47.06713	15.493481	538.29895	2234.2
graz	22:070:39600	47.06713	15.493481	538.29895	2231.6
graz	22:070:43200	47.06713	15.493481	538.29895	2229.2
graz	22:070:46800	47.06713	15.493481	538.29895	2228.9
graz	22:070:50400	47.06713	15.493481	538.29895	2232.9
graz	22:070:54000	47.06713	15.493481	538.29895	2232.1
graz	22:070:57600	47.06713	15.493481	538.29895	2228.2
graz	22:070:61200	47.06713	15.493481	538.29895	2230.3
graz	22:070:64800	47.06713	15.493481	538.29895	2240.3
graz	22:070:68400	47.06713	15.493481	538.29895	2233.6
graz	22:070:72000	47.06713	15.493481	538.29895	2222.9
graz	22:070:75600	47.06713	15.493481	538.29895	2227.9
graz	22:070:79200	47.06713	15.493481	538.29895	2226.8
graz	22:070:82800	47.06713	15.493481	538.29895	2225
graz	22:071:00000	47.06713	15.493481	538.29895	2213.8
graz	22:071:03600	47.06713	15.493481	538.29895	2219.5
graz	22:071:07200	47.06713	15.493481	538.29895	2226.8
graz	22:071:10800	47.06713	15.493481	538.29895	2222.4
graz	22:071:14400	47.06713	15.493481	538.29895	2217.8
graz	22:071:18000	47.06713	15.493481	538.29895	2224.5
graz	22:071:21600	47.06713	15.493481	538.29895	2228.3
graz	22:071:25200	47.06713	15.493481	538.29895	2233.4
graz	22:071:28800	47.06713	15.493481	538.29895	2233.7
graz	22:071:32400	47.06713	15.493481	538.29895	2226.6
graz	22:071:36000	47.06713	15.493481	538.29895	2228
graz	22:071:39600	47.06713	15.493481	538.29895	2224.8
graz	22:071:43200	47.06713	15.493481	538.29895	2220.9
graz	22:071:46800	47.06713	15.493481	538.29895	2223
graz	22:071:50400	47.06713	15.493481	538.29895	2231.6
graz	22:071:54000	47.06713	15.493481	538.29895	2228.8
graz	22:071:57600	47.06713	15.493481	538.29895	2227.3
graz	22:071:61200	47.06713	15.493481	538.29895	2228.7
graz	22:071:64800	47.06713	15.493481	538.29895	2238.3
graz	22:071:68400	47.06713	15.493481	538.29895	2231.3
graz	22:071:72000	47.06713	15.493481	538.29895	2221.3
graz	22:071:75600	47.06713	15.493481	538.29895	2226.2
graz	22:071:79200	47.06713	15.493481	538.29895	2226.9
graz	22:071:82800	47.06713	15.493481	538.29895	2228.2
graz	22:072:00000	47.06713	15.493481	538.29895	2213
graz	22:072:03600	47.06713	15.493481	538.29895	2218.8
graz	22:072:07200	47.06713	15.493481	538.29895	2225.3
graz	22:072:10800	47.06713	15.493481	538.29895	2219.2
graz	22:072:14400	47.06713	15.493481	538.29895	2213
graz	22:072:18000	47.06713	15.493481	538.29895	2219.4
graz	22:072:21600	47.06713	15.493481	538.29895	2220.9
graz	22:072:25200	47.06713	15.493481	538.29895	2223
graz	22:072:28800	47.06713	15.493481	538.29895	2221.9
graz	22:072:32400	47.06713	15.493481	538.29895	2217
graz	22:072:36000	47.06713	15.493481	538.29895	2218.3
graz	22:072:39600	47.06713	15.493481	538.29895	2216.2
graz	22:072:43200	47.06713	15.493481	538.29895	2212.7
graz	22:072:46800	47.06713	15.493481	538.29895	2214.9
graz	22:072:50400	47.06713	15.493481	538.29895	2222
graz	22:072:54000	47.06713	15.493481	538.29895	2217.8
graz	22:072:57600	47.06713	15.493481	538.29895	2216.7
graz	22:072:61200	47.06713	15.493481	538.29895	2219.6
graz	22:072:64800	47.06713	15.493481	538.29895	2228.6
graz	22:072:68400	47.06713	15.493481	538.29895	2223.3
graz	22:072:72000	47.06713	15.493481	538.29895	2211.6
graz	22:072:75600	47.06713	15.493481	538.29895	2217.3
graz	22:072:79200	47.06713	15.493481	538.29895	2218.3
graz	22:072:82800	47.06713	15.493481	538.29895	2220.1
graz	22:073:00000	47.06713	15.493481	538.29895	2217
graz	22:073:03600	47.06713	15.493481	538.29895	2218.4
graz	22:073:07200	47.06713	15.493481	538.29895	2223.6
graz	22:073:10800	47.06713	15.493481	538.29895	2220.1
graz	22:073:14400	47.06713	15.493481	538.29895	2218.3
graz	22:073:18000	47.06713	15.493481	538.29895	2230.5
graz	22:073:21600	47.06713	15.493481	538.29895	2239.6
graz	22:073:25200	47.06713	15.493481	538.29895	2245.9
graz	22:073:28800	47.06713	15.493481	538.29895	2247
graz	22:073:32400	47.06713	15.493481	538.29895	2248.2
graz	22:073:36000	47.06713	15.493481	538.29895	2254.4
graz	22:073:39600	47.06713	15.493481	538.29895	2257.9
graz	22:073:43200	47.06713	15.493481	538.29895	2260.3
graz	22:073:46800	47.06713	15.493481	538.29895	2263.7
graz	22:073:50400	47.06713	15.493481	538.29895	2269.7
graz	22:073:54000	47.06713	15.493481	538.29895	2261.3
graz	22:073:57600	47.06713	15.493481	538.29895	2259.7
graz	22:073:61200	47.06713	15.493481	538.29895	2261.4
graz	22:073:64800	47.06713	15.493481	538.29895	2265.4
graz	22:073:68400	47.06713	15.493481	538.29895	2255.3
graz	22:073:72000	47.06713	15.493481	538.29895	2244.6
graz	22:073:75600	47.06713	15.493481	538.29895	2251.2
graz	22:073:79200	47.06713	15.493481	538.29895	2254.2
graz	22:073:82800	47.06713	15.493481	538.29895	2254.2
graz	22:074:00000	47.06713	15.493481	538.29895	2246.7
graz	22:074:03600	47.06713	15.493481	538.29895	2251.1
graz	22:074:07200	47.06713	15.493481	538.29895	2256.4
graz	22:074:10800	47.06713	15.493481	538.29895	2250.5
graz	22:074:14400	47.06713	15.493481	538.29895	2243
graz	22:074:18000	47.06713	15.493481	538.29895	2249.4
graz	22:074:21600	47.06713	15.493481	538.29895	2253.7
graz	22:074:25200	47.06713	15.493481	538.29895	2260.3
graz	22:074:28800	47.06713	15.493481	538.29895	2258.6
graz	22:074:32400	47.06713	15.493481	538.29895	2255.2
graz	22:074:36000	47.06713	15.493481	538.29895	2259.2
graz	22:074:39600	47.06713	15.493481	538.29895	2275.1
graz	22:074:43200	47.06713	15.493481	538.29895	2279.7
graz	22:074:46800	47.06713	15.493481	538.29895	2276.5
graz	22:074:50400	47.06713	15.493481	538.29895	2279.5
graz	22:074:54000	47.06713	15.493481	538.29895	2278.7
graz	22:074:57600	47.06713	15.493481	538.29895	2281.9
graz	22:074:61200	47.06713	15.493481	538.29895	2288.1
graz	22:074:64800	47.06713	15.493481	538.29895	2299.4
graz	22:074:68400	47.06713	15.493481	538.29895	2293.6
graz	22:074:72000	47.06713	15.493481	538.29895	2283.3
graz	22:074:75600	47.06713	15.493481	538.29895	2284.8
graz	22:074:79200	47.06713	15.493481	538.29895	2284.9
graz	22:074:82800	47.06713	15.493481	538.29895	2282.2
graz	22:075:00000	47.06713	15.493481	538.29895	2270.4
graz	22:075:03600	47.06713	15.493481	538.29895	2276.5
graz	22:075:07200	47.06713	15.493481	538.29895	2287.3
graz	22:075:10800	47.06713	15.493481	538.29895	2286.7
graz	22:075:14400	47.06713	15.493481	538.29895	2283.4
graz	22:075:18000	47.06713	15.493481	538.29895	2288.6
graz	22:075:21600	47.06713	15.493481	538.29895	2289.2
graz	22:075:25200	47.06713	15.493481	538.29895	2290.5
graz	22:075:28800	47.06713	15.493481	538.29895	2267.2
graz	22:075:32400	47.06713	15.493481	538.29895	2256.5
graz	22:075:36000	47.06713	15.493481	538.29895	2256.2
graz	22:075:39600	47.06713	15.493481	538.29895	2250.8
graz	22:075:43200	47.06713	15.493481	538.29895	2246.8
graz	22:075:46800	47.06713	15.493481	538.29895	2244.3
graz	22:075:50400	47.06713	15.493481	538.29895	2260.9
graz	22:075:54000	47.06713	15.493481	538.29895	2251.6
graz	22:075:57600	47.06713	15.493481	538.29895	2255.4
graz	22:075:61200	47.06713	15.493481	538.29895	2265
graz	22:075:64800	47.06713	15.493481	538.29895	2271.5
graz	22:075:68400	47.06713	15.493481	538.29895	2263.6
graz	22:075:72000	47.06713	15.493481	538.29895	2255.7
graz	22:075:75600	47.06713	15.493481	538.29895	2264.4
graz	22:075:79200	47.06713	15.493481	538.29895	2267.4
graz	22:075:82800	47.06713	15.493481	538.29895	2264.2
graz	22:076:00000	47.06713	15.493481	538.29895	2255.3
graz	22:076:03600	47.06713	15.493481	538.29895	2265.6
graz	22:076:07200	47.06713	15.493481	538.29895	2262.1
graz	22:076:10800	47.06713	15.493481	538.29895	2255.4
graz	22:076:14400	47.06713	15.493481	538.29895	2253.5
graz	22:076:18000	47.06713	15.493481	538.29895	2257.2
graz	22:076:21600	47.06713	15.493481	538.29895	2259.9
graz	22:076:25200	47.06713	15.493481	538.29895	2266
graz	22:076:28800	47.06713	15.493481	538.29895	2262.2
graz	22:076:32400	47.06713	15.493481	538.29895	2255.2
graz	22:076:36000	47.06713	15.493481	538.29895	2258
graz	22:076:39600	47.06713	15.493481	538.29895	2254.8
graz	22:076:43200	47.06713	15.493481	538.29895	2254
graz	22:076:46800	47.06713	15.493481	538.29895	2252.5
graz	22:076:50400	47.06713	15.493481	538.29895	2261
graz	22:076:54000	47.06713	15.493481	538.29895	2254
graz	22:076:57600	47.06713	15.493481	538.29895	2257.5
graz	22:076:61200	47.06713	15.493481	538.29895	2265.3
graz	22:076:64800	47.06713	15.493481	538.29895	2272.4
graz	22:076:68400	47.06713	15.493481	538.29895	2264.4
graz	22:076:72000	47.06713	15.493481	538.29895	2258.1
graz	22:076:75600	47.06713	15.493481	538.29895	2265.3
graz	22:076:79200	47.06713	15.493481	538.29895	2268.9
graz	22:076:82800	47.06713	15.493481	538.29895	2268.5
graz	22:077:00000	47.06713	15.493481	538.29895	2260.1
graz	22:077:03600	47.06713	15.493481	538.29895	2266.1
graz	22:077:07200	47.06713	15.493481	538.29895	2267.2
graz	22:077:10800	47.06713	15.493481	538.29895	2260.7
graz	22:077:14400	47.06713	15.493481	538.29895	2261.3
graz	22:077:18000	47.06713	15.493481	538.29895	2269.9
graz	22:077:21600	47.06713	15.493481	538.29895	2278.8
graz	22:077:25200	47.06713	15.493481	538.29895	2281.7
graz	22:077:28800	47.06713	15.493481	538.29895	2276
graz	22:077:32400	47.06713	15.493481	538.29895	2270.4
graz	22:077:36000	47.06713	15.493481	538.29895	2270.2
graz	22:077:39600	47.06713	15.493481	538.29895	2265.2
graz	22:077:43200	47.06713	15.493481	538.29895	2266
graz	22:077:46800	47.06713	15.493481	538.29895	2268.1
graz	22:077:50400	47.06713	15.493481	538.29895	2275.7
graz	22:077:54000	47.06713	15.493481	538.29895	2268.8
graz	22:077:57600	47.06713	15.493481	538.29895	2273.1
graz	22:077:61200	47.06713	15.493481	538.29895	2280.6
graz	22:077:64800	47.06713	15.493481	538.29895	2286.4
graz	22:077:68400	47.06713	15.493481	538.29895	2277.3
graz	22:077:72000	47.06713	15.493481	538.29895	2268.4
graz	22:077:75600	47.06713	15.493481	538.29895	2270.8
graz	22:077:79200	47.06713	15.493481	538.29895	2270.3
graz	22:077:82800	47.06713	15.493481	538.29895	2265.7
graz	22:078:00000	47.06713	15.493481	538.29895	2252.5
graz	22:078:03600	47.06713	15.493481	538.29895	2262.6
graz	22:078:07200	47.06713	15.493481	538.29895	2265.1
graz	22:078:10800	47.06713	15.493481	538.29895	2259.8
graz	22:078:14400	47.06713	15.493481	538.29895	2261.3
graz	22:078:18000	47.06713	15.493481	538.29895	2265.4
graz	22:078:21600	47.06713	15.493481	538.29895	2270
graz	22:078:25200	47.06713	15.493481	538.29895	2273.8
graz	22:078:28800	47.06713	15.493481	538.29895	2268.2
graz	22:078:32400	47.06713	15.493481	538.29895	2268.3
graz	22:078:36000	47.06713	15.493481	538.29895	2270.2
graz	22:078:39600	47.06713	15.493481	538.29895	2264.3
graz	22:078:43200	47.06713	15.493481	538.29895	2266.3
graz	22:078:46800	47.06713	15.493481	538.29895	2268.1
graz	22:078:50400	47.06713	15.493481	538.29895	2277
graz	22:078:54000	47.06713	15.493481	538.29895	2270.3
graz	22:078:57600	47.06713	15.493481	538.29895	2271.2
graz	22:078:61200	47.06713	15.493481	538.29895	2280.1
graz	22:078:64800	47.06713	15.493481	538.29895	2284.1
graz	22:078:68400	47.06713	15.493481	538.29895	2273.4
graz	22:078:72000	47.06713	15.493481	538.29895	2270.5
graz	22:078:75600	47.06713	15.493481	538.29895	2270.6
graz	22:078:79200	47.06713	15.493481	538.29895	2269.1
graz	22:078:82800	47.06713	15.493481	538.29895	2262.5
graz	22:079:00000	47.06713	15.493481	538.29895	2252.8
graz	22:079:03600	47.06713	15.493481	538.29895	2262.9
graz	22:079:07200	47.06713	15.493481	538.29895	2265.1
graz	22:079:10800	47.06713	15.493481	538.29895	2261.5
graz	22:079:14400	47.06713	15.493481	538.29895	2258.9
graz	22:079:18000	47.06713	15.493481	538.29895	2262.4
graz	22:079:21600	47.06713	15.493481	538.29895	2262.8
graz	22:079:25200	47.06713	15.493481	538.29895	2265.7
graz	22:079:28800	47.06713	15.493481	538.29895	2259.2
graz	22:079:32400	47.06713	15.493481	538.29895	2257.5
graz	22:079:36000	47.06713	15.493481	538.29895	2256.1
graz	22:079:39600	47.06713	15.493481	538.29895	2250.8
graz	22:079:43200	47.06713	15.493481	538.29895	2251.1
graz	22:079:46800	47.06713	15.493481	538.29895	2251.9
graz	22:079:50400	47.06713	15.493481	538.29895	2260.9
graz	22:079:54000	47.06713	15.493481	538.29895	2251.2
graz	22:079:57600	47.06713	15.493481	538.29895	2252.5
graz	22:079:61200	47.06713	15.493481	538.29895	2263.2
graz	22:079:64800	47.06713	15.493481	538.29895	2263.9
graz	22:079:68400	47.06713	15.493481	538.29895	2253.7
graz	22:079:72000	47.06713	15.493481	538.29895	2249.1
graz	22:079:75600	47.06713	15.493481	538.29895	2250.4
graz	22:079:79200	47.06713	15.493481	538.29895	2250.8
graz	22:079:82800	47.06713	15.493481	538.29895	2248.2
graz	22:080:00000	47.06713	15.493481	538.29895	2236.6
graz	22:080:03600	47.06713	15.493481	538.29895	2247.2
graz	22:080:07200	47.06713	15.493481	538.29895	2249.6
graz	22:080:10800	47.06713	15.493481	538.29895	2243.5
graz	22:080:14400	47.06713	15.493481	538.29895	2242
graz	22:080:18000	47.06713	15.493481	538.29895	2245.9
graz	22:080:21600	47.06713	15.493481	538.29895	2248.2
graz	22:080:25200	47.06713	15.493481	538.29895	2252.5
graz	22:080:28800	47.06713	15.493481	538.29895	2248.6
graz	22:080:32400	47.06713	15.493481	538.29895	2247.4
graz	22:080:36000	47.06713	15.493481	538.29895	2246
graz	22:080:39600	47.06713	15.493481	538.29895	2238.6
graz	22:080:43200	47.06713	15.493481	538.29895	2238.3
graz	22:080:46800	47.06713	15.493481	538.29895	2239.8
graz	22:080:50400	47.06713	15.493481	538.29895	2248.6
graz	22:080:54000	47.06713	15.493481	538.29895	2240.2
graz	22:080:57600	47.06713	15.493481	538.29895	2241.6
graz	22:080:61200	47.06713	15.493481	538.29895	2253.4
graz	22:080:64800	47.06713	15.493481	538.29895	2256.4
graz	22:080:68400	47.06713	15.493481	538.29895	2249.8
graz	22:080:72000	47.06713	15.493481	538.29895	2246.3
graz	22:080:75600	47.06713	15.493481	538.29895	2249.2
graz	22:080:79200	47.06713	15.493481	538.29895	2250
graz	22:080:82800	47.06713	15.493481	538.29895	2247.5
graz	22:081:00000	47.06713	15.493481	538.29895	2240.6
graz	22:081:03600	47.06713	15.493481	538.29895	2245.9
graz	22:081:07200	47.06713	15.493481	538.29895	2249.7
graz	22:081:10800	47.06713	15.493481	538.29895	2242.7
graz	22:081:14400	47.06713	15.493481	538.29895	2243.2
graz	22:081:18000	47.06713	15.493481	538.29895	2250.3
graz	22:081:21600	47.06713	15.493481	538.29895	2251.6
graz	22:081:25200	47.06713	15.493481	538.29895	2257.8
graz	22:081:28800	47.06713	15.493481	538.29895	2254.7
graz	22:081:32400	47.06713	15.493481	538.29895	2253.5
graz	22:081:36000	47.06713	15.493481	538.29895	2250.1
graz	22:081:39600	47.06713	15.493481	538.29895	2240.1
graz	22:081:43200	47.06713	15.493481	538.29895	2242.7
graz	22:081:46800	47.06713	15.493481	538.29895	2248.6
graz	22:081:50400	47.06713	15.493481	538.29895	2253.8
graz	22:081:54000	47.06713	15.493481	538.29895	2243.4
graz	22:081:57600	47.06713	15.493481	538.29895	2245
graz	22:081:61200	47.06713	15.493481	538.29895	2257.1
graz	22:081:64800	47.06713	15.493481	538.29895	2259
graz	22:081:68400	47.06713	15.493481	538.29895	2249.9
graz	22:081:72000	47.06713	15.493481	538.29895	2247.3
graz	22:081:75600	47.06713	15.493481	538.29895	2247.9
graz	22:081:79200	47.06713	15.493481	538.29895	2242.6
graz	22:081:82800	47.06713	15.493481	538.29895	2240.5
graz	22:082:00000	47.06713	15.493481	538.29895	2234.7
graz	22:082:03600	47.06713	15.493481	538.29895	2239.5
graz	22:082:07200	47.06713	15.493481	538.29895	2239.8
graz	22:082:10800	47.06713	15.493481	538.29895	2233.2
graz	22:082:14400	47.06713	15.493481	538.29895	2231.8
graz	22:082:18000	47.06713	15.493481	538.29895	2235.7
graz	22:082:21600	47.06713	15.493481	538.29895	2238
graz	22:082:25200	47.06713	15.493481	538.29895	2241.9
graz	22:082:28800	47.06713	15.493481	538.29895	2237.8
graz	22:082:32400	47.06713	15.493481	538.29895	2240
graz	22:082:36000	47.06713	15.493481	538.29895	2239.3
graz	22:082:39600	47.06713	15.493481	538.29895	2229.6
graz	22:082:43200	47.06713	15.493481	538.29895	2230.8
graz	22:082:46800	47.06713	15.493481	538.29895	2235.9
graz	22:082:50400	47.06713	15.493481	538.29895	2238.9
graz	22:082:54000	47.06713	15.493481	538.29895	2228.8
graz	22:082:57600	47.06713	15.493481	538.29895	2231
graz	22:082:61200	47.06713	15.493481	538.29895	2241.4
graz	22:082:64800	47.06713	15.493481	538.29895	2241.9
graz	22:082:68400	47.06713	15.493481	538.29895	2229.6
graz	22:082:72000	47.06713	15.493481	538.29895	2228.7
graz	22:082:75600	47.06713	15.493481	538.29895	2232.5
graz	22:082:79200	47.06713	15.493481	538.29895	2230.5
graz	22:082:82800	47.06713	15.493481	538.29895	2228.8
graz	22:083:00000	47.06713	15.493481	538.29895	2224.5
graz	22:083:03600	47.06713	15.493481	538.29895	2229.6
graz	22:083:07200	47.06713	15.493481	538.29895	2227.6
graz	22:083:10800	47.06713	15.493481	538.29895	2221.1
graz	22:083:14400	47.06713	15.493481	538.29895	2222.7
graz	22:083:18000	47.06713	15.493481	538.29895	2226.1
graz	22:083:21600	47.06713	15.493481	538.29895	2231.1
graz	22:083:25200	47.06713	15.493481	538.29895	2236
graz	22:083:28800	47.06713	15.493481	538.29895	2229.9
graz	22:083:32400	47.06713	15.493481	538.29895	2232
graz	22:083:36000	47.06713	15.493481	538.29895	2229.1
graz	22:083:39600	47.06713	15.493481	538.29895	2221.4
graz	22:083:43200	47.06713	15.493481	538.29895	2223.7
graz	22:083:46800	47.06713	15.493481	538.29895	2232.6
graz	22:083:50400	47.06713	15.493481	538.29895	2238.5
graz	22:083:54000	47.06713	15.493481	538.29895	2227.7
graz	22:083:57600	47.06713	15.493481	538.29895	2232.3
graz	22:083:61200	47.06713	15.493481	538.29895	2245.9
graz	22:083:64800	47.06713	15.493481	538.29895	2248.3
graz	22:083:68400	47.06713	15.493481	538.29895	2238.3
graz	22:083:72000	47.06713	15.493481	538.29895	2241.9
graz	22:083:75600	47.06713	15.493481	538.29895	2246.6
graz	22:083:79200	47.06713	15.493481	538.29895	2249.4
graz	22:083:82800	47.06713	15.493481	538.29895	2248.8
graz	22:084:00000	47.06713	15.493481	538.29895	2245.9
graz	22:084:03600	47.06713	15.493481	538.29895	2251.3
graz	22:084:07200	47.06713	15.493481	538.29895	2250.7
graz	22:084:10800	47.06713	15.493481	538.29895	2244.5
graz	22:084:14400	47.06713	15.493481	538.29895	2244.5
graz	22:084:18000	47.06713	15.493481	538.29895	2245.2
graz	22:084:21600	47.06713	15.493481	538.29895	2248.5
[truncated: 6,761 more rows]
